# Supplementary material for: Genome-Wide Variations of End Motif in Cell-Free DNA Fragments Distinguish Immunotherapy Responders from Non-Responders in Head and Neck Cancer: A Multi-Institute Prospective Study
Source: medRxiv. 2026 Mar 30:2026.03.24.26348354. Preprint. [Version 1] doi: 10.64898/2026.03.24.26348354 (PMC13060422; doi:10.64898/2026.03.24.26348354)
Supplement: Supplement 2 [file media-2.xlsx]

## Sheet: ST1
ID	Type of Visit	Diagnosis	cfDNA Isolation Date	WGS Library Prep Date	OLD E_Relapse	OLD E_Survival	OLD Relapse Months (Neoadjuvant)	OLD Survival Months (Neoadjuvant)	OLD Relapse Months (Surgery)	OLD Survival Months (Surgery)	OLD Relapse Months (Adjuvant)	OLD Survival Months (Adjuvant)	Pilot	Institute	Physician Hold-Out	Patient Number	Age	Gender	Race	Smoking	Alcohol	TNM	Stratification	HPV	PDL1 IHC	Response Rate Categorized	Response Rate Real	Treatment Response	cfDNA Concentration (ng/uL)	Plasma Collection Date	Index	i7	i5
Pilot2_3	Screen	Oral Cavity	2020-09-01	2020-12-01	1	1	11.871	19.5161	11.6452	19.2903	10.4	18.0333	2	University of Cincinnati	0	1	40–44	Female	White	Yes	No	T3N2cM0	High	Unknown	1	0	<10%	Non-Responder	0.05		UDI0213	AAGCAGAC	GCTAAGAA
Pilot2_4	Day 0	Oral Cavity	2020-09-01	2020-12-01	1	1	11.871	19.5161	11.6452	19.2903	10.4	18.0333	2	University of Cincinnati	0	1	40–44	Female	White	Yes	No	T3N2cM0	High	Unknown	1	0	<10%	Non-Responder	0.464		UDI0267	GCAAGACA	GCATAGAC
Pilot2_5	Adj Wk 1	Oral Cavity	2020-09-01	2020-12-01	1	1	11.871	19.5161	11.6452	19.2903	10.4	18.0333	2	University of Cincinnati	0	1	40–44	Female	White	Yes	No	T3N2cM0	High	Unknown	1	0	<10%	Non-Responder	0.2		UDI0254	TCTCCGTG	TGAATCGT
Pilot2_6	Screen	Oral Cavity	2020-09-01	2020-12-01	1	1	3.66667	5.43333	3.06667	4.86667	1.45161	3.22581	2	University of Cincinnati	0	2	50–54	Male	White	No	No	T4aN2cM0	High	Unknown	1	1	10-20%	Responder	0.16		UDI0277	TATACATC	AATCTGAA
Pilot2_7	Day 0	Oral Cavity	2020-09-01	2020-12-01	1	1	3.66667	5.43333	3.06667	4.86667	1.45161	3.22581	2	University of Cincinnati	0	2	50–54	Male	White	No	No	T4aN2cM0	High	Unknown	1	1	10-20%	Responder	0.316		UDI0207	ACATGATA	CGTAGATA
Pilot2_8	Adj Wk 1	Oral Cavity	2020-09-01	2020-12-01	1	1	3.66667	5.43333	3.06667	4.86667	1.45161	3.22581	2	University of Cincinnati	0	2	50–54	Male	White	No	No	T4aN2cM0	High	Unknown	1	1	10-20%	Responder	0.188		UDI0230	GATGGAGT	TTCCAGGC
Pilot2_9	Screen	Oral Cavity	2020-09-01	2020-12-01	0	0	11.4333	11.4333	11.2	11.2	10.129	10.129	2	University of Cincinnati	0	3	70–74	Female	White	Yes	No	T4aN2bM0	High	Unknown	1	1	10-20%	Responder	0.16		UDI0241	ATATATAC	AATGCTTG
Pilot2_10	Day 0	Oral Cavity	2020-09-01	2020-12-01	0	0	11.4333	11.4333	11.2	11.2	10.129	10.129	2	University of Cincinnati	0	3	70–74	Female	White	Yes	No	T4aN2bM0	High	Unknown	1	1	10-20%	Responder	0.2		UDI0266	ATCGTGGA	GGCCGTTG
Pilot2_11	Adj Wk 1	Oral Cavity	2020-09-01	2020-12-01	0	0	11.4333	11.4333	11.2	11.2	10.129	10.129	2	University of Cincinnati	0	3	70–74	Female	White	Yes	No	T4aN2bM0	High	Unknown	1	1	10-20%	Responder	0.166		UDI0277	TATACATC	AATCTGAA
Pilot2_12	Screen	Larynx	2020-09-01	2020-12-01	0	0	10.9667	10.9667	10.7	10.7			2	University of Cincinnati	0	4	75–79	Male	White	Yes	No	T4aN0M0	Intermediate	Unknown	1	3	0.3	Responder	0.154		UDI0265	TATACCAT	AATGCCAC
Pilot2_13	Day 0	Larynx	2020-09-01	2020-12-01	0	0	10.9667	10.9667	10.7	10.7			2	University of Cincinnati	0	4	75–79	Male	White	Yes	No	T4aN0M0	Intermediate	Unknown	1	3	0.3	Responder	0.212		UDI0278	ATCGTTAG	TGCGAAGT
Pilot2_14	Screen	Oral Cavity	2020-09-01	2020-12-01	1	1	10.2667	23.6333	9.80645	23.1613	8.70968	22.0645	2	Ohio State University	0	5	70–74	Female	White	No	No	cT4N2bM0	High	Unknown	1	0	<10%	Non-Responder	0.21		UDI0278	ATCGTTAG	TGCGAAGT
Pilot2_15	Day 0	Oral Cavity	2020-09-01	2020-12-01	1	1	10.2667	23.6333	9.80645	23.1613	8.70968	22.0645	2	Ohio State University	0	5	70–74	Female	White	No	No	cT4N2bM0	High	Unknown	1	0	<10%	Non-Responder	0.416		UDI0208	TTGCCTCT	TGCGGCTA
Pilot2_16	Screen	Oral Cavity	2020-09-01	2020-12-01	1	0	12.4516	31.0968	12.0968	30.7097	10.7333	29.3667	2	Ohio State University	0	6	55–59	Male	White	Yes	Yes	T3NxMx	Intermediate	Unknown	0	0	<10%	Non-Responder	3.8		UDI0247	TCCTTGCG	CGCATGTG
Pilot2_17	Day 0	Oral Cavity	2020-09-01	2020-12-01	1	0	12.4516	31.0968	12.0968	30.7097	10.7333	29.3667	2	Ohio State University	0	6	55–59	Male	White	Yes	Yes	T3NxMx	Intermediate	Unknown	0	0	<10%	Non-Responder	1.05		UDI0281	TACTAACG	CAAGTAAT
Pilot2_18	Adj Wk 1	Oral Cavity	2020-09-01	2020-12-01	1	0	12.4516	31.0968	12.0968	30.7097	10.7333	29.3667	2	Ohio State University	0	6	55–59	Male	White	Yes	Yes	T3NxMx	Intermediate	Unknown	0	0	<10%	Non-Responder	0.478		UDI0279	GAATTACG	CAAGGAGA
Pilot2_19	Screen	Oral Cavity	2020-09-01	2020-12-01	1	1	11.9032	12.5806	11.4516	12.129	10.3871	11.0645	2	Ohio State University	0	7	45–49	Male	White	Yes	No	T4N1Mx	High	Unknown	0	3	0.3	Responder	0.446		UDI0256	TTGTAAGA	GCTTGTGA
Pilot2_20	Day 0	Oral Cavity	2020-09-01	2020-12-01	1	1	11.9032	12.5806	11.4516	12.129	10.3871	11.0645	2	Ohio State University	0	7	45–49	Male	White	Yes	No	T4N1Mx	High	Unknown	0	3	0.3	Responder	1.12		UDI0257	GAATGTAA	CTGGCACT
Pilot2_21	Adj Wk 1	Oral Cavity	2020-09-01	2020-12-01	1	1	11.9032	12.5806	11.4516	12.129	10.3871	11.0645	2	Ohio State University	0	7	45–49	Male	White	Yes	No	T4N1Mx	High	Unknown	0	3	0.3	Responder	0.936		UDI0221	AGCCACAG	AGGAACCA
Pilot2_22	Screen	Oral Cavity	2020-09-01	2020-12-01	0	0	47.8333	47.8333	47.6	47.6	45.9355	45.9355	2	Medical University of South Carolina	0	8	35–39	Female	White	Yes	No	cT4aN2bMx	High	No	0	0	<10%	Non-Responder	5.92		UDI0271	AGTTCATA	GGCCTTCA
Pilot2_23	Day 0	Oral Cavity	2020-09-01	2020-12-01	0	0	47.8333	47.8333	47.6	47.6	45.9355	45.9355	2	Medical University of South Carolina	0	8	35–39	Female	White	Yes	No	cT4aN2bMx	High	No	0	0	<10%	Non-Responder	3.08		UDI0211	GTTGGTAG	TGGAACAT
Pilot2_24	Adj Wk 1	Oral Cavity	2020-09-01	2020-12-01	0	0	47.8333	47.8333	47.6	47.6	45.9355	45.9355	2	Medical University of South Carolina	0	8	35–39	Female	White	Yes	No	cT4aN2bMx	High	No	0	0	<10%	Non-Responder	3.98		UDI0259	GAACAATT	CTTGGATT
Pilot2_25	Screen	Larynx	2020-09-01	2020-12-01	0	0	24.1613	24.1613	23.4333	23.4333	22.3226	22.3226	2	Medical University of South Carolina	0	9	60–64	Male	White	Yes	Yes	T4N2cMx	High	Unknown	1	3	0.3	Responder	0.534		UDI0268	TACAGGCC	CATTCGCC
Pilot2_26	Day 0	Larynx	2020-09-01	2020-12-01	0	0	24.1613	24.1613	23.4333	23.4333	22.3226	22.3226	2	Medical University of South Carolina	0	9	60–64	Male	White	Yes	Yes	T4N2cMx	High	Unknown	1	3	0.3	Responder	1.43		UDI0246	TACACTGG	GCTCAATC
Pilot2_27	Adj Wk 1	Larynx	2020-09-01	2020-12-01	0	0	24.1613	24.1613	23.4333	23.4333	22.3226	22.3226	2	Medical University of South Carolina	0	9	60–64	Male	White	Yes	Yes	T4N2cMx	High	Unknown	1	3	0.3	Responder	1.08		UDI0245	AGGTCAAG	CGCGTTAT
Pilot2_28	Screen	Hypopharynx	2020-09-01	2020-12-01	0	0	19.3	19.3	18.8387	18.8387	17.9032	17.9032	2	Medical University of South Carolina	0	10	45–49	Male	White	Yes	Yes	T4aN2bM0	High	No	0	0	<10%	Non-Responder	1.29		UDI0210	ACATATGT	GATCGCAG
Pilot2_29	Adj Wk 1	Hypopharynx	2020-09-01	2020-12-01	0	0	19.3	19.3	18.8387	18.8387	17.9032	17.9032	2	Medical University of South Carolina	0	10	45–49	Male	White	Yes	Yes	T4aN2bM0	High	No	0	0	<10%	Non-Responder	1.2		UDI0198	ACATCGGA	GAAGTTGA
Pilot2_30	Screen	Larynx	2020-09-01	2020-12-01	0	0	46.2903	46.2903	46.0645	46.0645	45.129	45.129	2	University of Michigan	0	11	45–49	Male	White	Yes	Yes	cT4N2cM0	Intermediate	Yes	1	0	<10%	Non-Responder	0.936		UDI0233	AGCAGAGA	GCCATAAT
Pilot2_31	Adj Wk 1	Larynx	2020-09-01	2020-12-01	0	0	46.2903	46.2903	46.0645	46.0645	45.129	45.129	2	University of Michigan	0	11	45–49	Male	White	Yes	Yes	cT4N2cM0	Intermediate	Yes	1	0	<10%	Non-Responder	0.286		UDI0231	TGATCTAA	TTAACCTC
Pilot2_34	Screen	Oral Cavity	2020-09-01	2020-12-01	0	0	34.4667	34.4667	34.2	34.2	32.8387	32.8387	2	University of Michigan	1	12	60–64	Male	White	No	No	T4aN2bM0	Intermediate	No	0	0	<10%	Non-Responder	0.98		UDI0245	AGGTCAAG	CGCGTTAT
Pilot2_35	Adj Wk 1	Oral Cavity	2020-09-01	2020-12-01	0	0	34.4667	34.4667	34.2	34.2	32.8387	32.8387	2	University of Michigan	1	12	60–64	Male	White	No	No	T4aN2bM0	Intermediate	No	0	0	<10%	Non-Responder	0.426		UDI0232	AGCTATAT	CGTTAGGA
Pilot2_36	Screen	Oral Cavity	2020-09-01	2020-12-01	0	0	30.8667	30.8667	30.6333	30.6333	29.0333	29.0333	2	University of Michigan	0	13	60–64	Male	White	No	No	T3N0M0	Intermediate	No	1	2	0.2	Responder	3.12		UDI0223	AGCGCTCG	CGGCTTGT
Pilot2_37	Day 0	Oral Cavity	2020-09-01	2020-12-01	0	0	30.8667	30.8667	30.6333	30.6333	29.0333	29.0333	2	University of Michigan	0	13	60–64	Male	White	No	No	T3N0M0	Intermediate	No	1	2	0.2	Responder	0.17		UDI0218	TATTGTCG	TTCAATTC
Pilot2_38	Adj Wk 1	Oral Cavity	2020-09-01	2020-12-01	0	0	30.8667	30.8667	30.6333	30.6333	29.0333	29.0333	2	University of Michigan	0	13	60–64	Male	White	No	No	T3N0M0	Intermediate	No	1	2	0.2	Responder	0.576		UDI0220	TATGGTTC	CACCGGTA
Pilot2_39	Screen	Larynx	2020-09-01	2020-12-01	0	0	30.1667	30.1667	29.9333	29.9333	28.1613	28.1613	2	University of Michigan	0	14	60–64	Male	White	Yes	No	T4N2cM0	Intermediate	No	0	5	0.5	Responder	0.848		UDI0197	TTGATAAT	GTGACCAT
Pilot2_40	Day 0	Larynx	2020-09-01	2020-12-01	0	0	30.1667	30.1667	29.9333	29.9333	28.1613	28.1613	2	University of Michigan	0	14	60–64	Male	White	Yes	No	T4N2cM0	Intermediate	No	0	5	0.5	Responder	0.42		UDI0220	TATGGTTC	CACCGGTA
Pilot2_41	Adj Wk 1	Larynx	2020-09-01	2020-12-01	0	0	30.1667	30.1667	29.9333	29.9333	28.1613	28.1613	2	University of Michigan	0	14	60–64	Male	White	Yes	No	T4N2cM0	Intermediate	No	0	5	0.5	Responder	0.3		UDI0255	TAATAGGA	CTAACCAG
Pilot2_42	Screen	Oral Cavity	2020-09-01	2020-12-01	0	0	22.7742	22.7742	22.4	22.4	21.0323	21.0323	2	University of Michigan	1	15	55–59	Female	White	Yes	No	T4aN2cM0	Intermediate	Unknown	0	1	0.1	Responder	1.27		UDI0234	GACGTAAG	GCCAAGCC
Pilot2_43	Day 0	Oral Cavity	2020-09-01	2020-12-01	0	0	22.7742	22.7742	22.4	22.4	21.0323	21.0323	2	University of Michigan	1	15	55–59	Female	White	Yes	No	T4aN2cM0	Intermediate	Unknown	0	1	0.1	Responder	1.04		UDI0257	GAATGTAA	CTGGCACT
Pilot2_44	Adj Wk 1	Oral Cavity	2020-09-01	2020-12-01	0	0	22.7742	22.7742	22.4	22.4	21.0323	21.0323	2	University of Michigan	1	15	55–59	Female	White	Yes	No	T4aN2cM0	Intermediate	Unknown	0	1	0.1	Responder	0.324		UDI0219	ACAATGCC	CGTCCTTA
Pilot2_45	Screen	Oral Cavity	2020-09-01	2020-12-01	0	0	17.5	17.5	17.2581	17.2581	16.3226	16.3226	2	University of Michigan	1	16	40–44	Male	White	Yes	No	T4aN1M0	Intermediate	No	1	1	10-20%	Responder	0.28		UDI0195	GTTATTAT	CGCTAAGC
Pilot2_46	Adj Wk 1	Oral Cavity	2020-09-01	2020-12-01	0	0	17.5	17.5	17.2581	17.2581	16.3226	16.3226	2	University of Michigan	1	16	40–44	Male	White	Yes	No	T4aN1M0	Intermediate	No	1	1	10-20%	Responder	0.234		UDI0195	GTTATTAT	CGCTAAGC
Pilot2_47	Screen	Oral Cavity	2020-09-01	2020-12-01	0	0	9.45161	9.45161	9.22581	9.22581	8.33333	8.33333	2	University of Michigan	0	17	50–54	Male	White	Yes	Yes	cT3N2bM0	High	Unknown	1	0	<10%	Non-Responder	0.236		UDI0207	ACATGATA	CGTAGATA
Pilot2_48	Day 0	Oral Cavity	2020-09-01	2020-12-01	0	0	9.45161	9.45161	9.22581	9.22581	8.33333	8.33333	2	University of Michigan	0	17	50–54	Male	White	Yes	Yes	cT3N2bM0	High	Unknown	1	0	<10%	Non-Responder	0.36		UDI0279	GAATTACG	CAAGGAGA
Pilot2_49	Screen	Oral Cavity	2020-09-01	2020-12-01	0	0	25.7419	25.7419	25.5	25.5	24.2581	24.2581	2	University of Louisville	0	18	35–39	Male	White	No	No	T3N1M0	Intermediate	Unknown	1	1	10-20% (20-30% fib)	Responder	0.254		UDI0219	ACAATGCC	CGTCCTTA
Pilot2_50	Day 0	Oral Cavity	2020-09-01	2020-12-01	0	0	25.7419	25.7419	25.5	25.5	24.2581	24.2581	2	University of Louisville	0	18	35–39	Male	White	No	No	T3N1M0	Intermediate	Unknown	1	1	10-20% (20-30% fib)	Responder	0.884		UDI0209	ACATTCTC	ACAACTCT
Pilot2_51	Screen	Oral Cavity	2020-09-01	2020-12-01	1	1	6.12903	18.1935	5.64516	17.7097	4.63333	16.7	2	University of Louisville	1	19	30–34	Male	White	Yes	No	T4bN2bM0	High	Unknown	1	0	<10%	Non-Responder	1.43		UDI0258	AGTCAATT	GCACGGTC
Pilot2_52	Day 0	Oral Cavity	2020-09-01	2020-12-01	1	1	6.12903	18.1935	5.64516	17.7097	4.63333	16.7	2	University of Louisville	1	19	30–34	Male	White	Yes	No	T4bN2bM0	High	Unknown	1	0	<10%	Non-Responder	0.608		UDI0280	AGTACTGC	GGTCTTAG
Pilot2_53	Adj Wk 1	Oral Cavity	2020-09-01	2020-12-01	1	1	6.12903	18.1935	5.64516	17.7097	4.63333	16.7	2	University of Louisville	1	19	30–34	Male	White	Yes	No	T4bN2bM0	High	Unknown	1	0	<10%	Non-Responder	1.2		UDI0281	TACTAACG	CAAGTAAT
Pilot2_54	Screen	Oral Cavity	2020-09-01	2020-12-01	1	1	12	12.2258	11.7097	12	10.5484	10.7742	2	University of Louisville	0	20	55–59	Male	White	Yes	Yes	T4aN2bMx	High	Unknown	0	0	<10%	Non-Responder	0.192		UDI0218	TATTGTCG	TTCAATTC
Pilot2_55	Day 0	Oral Cavity	2020-09-01	2020-12-01	1	1	12	12.2258	11.7097	12	10.5484	10.7742	2	University of Louisville	0	20	55–59	Male	White	Yes	Yes	T4aN2bMx	High	Unknown	0	0	<10%	Non-Responder	0.8		UDI0268	TACAGGCC	CATTCGCC
Pilot2_56	Adj Wk 1	Oral Cavity	2020-09-01	2020-12-01	1	1	12	12.2258	11.7097	12	10.5484	10.7742	2	University of Louisville	0	20	55–59	Male	White	Yes	Yes	T4aN2bMx	High	Unknown	0	0	<10%	Non-Responder	2.7		UDI0199	ACATCTAG	CGCTACCG
Pilot2_57	Screen	Oral Cavity	2020-09-01	2020-12-01	0	0	16	16	15.6	15.6	14.5806	14.5806	2	University of Louisville	0	21	55–59	Male	White	Yes	Yes	T4aN0M0	Intermediate	Unknown	1	5	0.5	Responder	0.59		UDI0232	AGCTATAT	CGTTAGGA
Pilot2_58	Day 0	Oral Cavity	2020-09-01	2020-12-01	0	0	16	16	15.6	15.6	14.5806	14.5806	2	University of Louisville	0	21	55–59	Male	White	Yes	Yes	T4aN0M0	Intermediate	Unknown	1	5	0.5	Responder	0.412		UDI0196	ACAGAAGC	GTCATAGC
Pilot2_59	Adj Wk 1	Oral Cavity	2020-09-01	2020-12-01	0	0	16	16	15.6	15.6	14.5806	14.5806	2	University of Louisville	0	21	55–59	Male	White	Yes	Yes	T4aN0M0	Intermediate	Unknown	1	5	0.5	Responder	0.17		UDI0194	TCGTACCG	GGAAGTGG
Pilot2_60	Screen	Larynx	2020-09-01	2020-12-01	0	0	20	20	19.6667	19.6667	18.4839	18.4839	2	University of Louisville	0	22	50–54	Male	White	Yes	Yes	T4aN0M0	High	Unknown	0	1	10-20%	Responder	0.29		UDI0243	AGGCAAGC	CTCTGGAC
Pilot2_61	Day 0	Larynx	2020-09-01	2020-12-01	0	0	20	20	19.6667	19.6667	18.4839	18.4839	2	University of Louisville	0	22	50–54	Male	White	Yes	Yes	T4aN0M0	High	Unknown	0	1	10-20%	Responder	0.4		UDI0243	AGGCAAGC	CTCTGGAC
Pilot2_62	Adj Wk 1	Larynx	2020-09-01	2020-12-01	0	0	20	20	19.6667	19.6667	18.4839	18.4839	2	University of Louisville	0	22	50–54	Male	White	Yes	Yes	T4aN0M0	High	Unknown	0	1	10-20%	Responder	0.132		UDI0241	ATATATAC	AATGCTTG
Pilot2_63	Screen	Oral Cavity	2020-09-01	2020-12-01	0	0	22.2581	22.2581	21.7097	21.7097	20.8667	20.8667	2	MD Anderson	0	23	70–74	Female	White	No	Yes	T4aN0M0	Intermediate	Unknown	1	1	10-20%	Responder	2.64		UDI0282	AGTATGTC	GGTCAGTA
Pilot2_64	Adj Wk 1	Oral Cavity	2020-09-01	2020-12-01	0	0	22.2581	22.2581	21.7097	21.7097	20.8667	20.8667	2	MD Anderson	0	23	70–74	Female	White	No	Yes	T4aN0M0	Intermediate	Unknown	1	1	10-20%	Responder	4.16		UDI0235	AGGCCTGA	CTCGGTCA
Pilot2_65	Screen	Oral Cavity	2020-09-01	2020-12-01	1	1	18.2581	18.2581	17.9333	17.9333	16.871	16.871	2	MD Anderson	0	24	55–59	Male	White	Yes	Yes	T4aN2bM0	High	No	1	1	10-15%	Responder	1.97		UDI0270	TCAATTAT	CCTGAAGG
Pilot2_66	Day 0	Oral Cavity	2020-09-01	2020-12-01	1	1	18.2581	18.2581	17.9333	17.9333	16.871	16.871	2	MD Anderson	0	24	55–59	Male	White	Yes	Yes	T4aN2bM0	High	No	1	1	10-15%	Responder	2.8		UDI0235	AGGCCTGA	CTCGGTCA
Pilot2_67	Adj Wk 1	Oral Cavity	2020-09-01	2020-12-01	1	1	18.2581	18.2581	17.9333	17.9333	16.871	16.871	2	MD Anderson	0	24	55–59	Male	White	Yes	Yes	T4aN2bM0	High	No	1	1	10-15%	Responder	1.88		UDI0284	ATATAAGG	GGTCATGT
Pilot2_68	Screen	Oral Cavity	2020-09-01	2020-12-01	0	0	20.9032	20.9032	20.2258	20.2258	19.3667	19.3667	2	MD Anderson	0	25	60–64	Male	White	Yes	Yes	T4aN2bM0	High	Unknown	1	9	0.9	Responder	0.846		UDI0221	AGCCACAG	AGGAACCA
Pilot2_69	Day 0	Oral Cavity	2020-09-01	2020-12-01	0	0	20.9032	20.9032	20.2258	20.2258	19.3667	19.3667	2	MD Anderson	0	25	60–64	Male	White	Yes	Yes	T4aN2bM0	High	Unknown	1	9	0.9	Responder	1.04		UDI0233	AGCAGAGA	GCCATAAT
Pilot2_70	Adj Wk 1	Oral Cavity	2020-09-01	2020-12-01	0	0	20.9032	20.9032	20.2258	20.2258	19.3667	19.3667	2	MD Anderson	0	25	60–64	Male	White	Yes	Yes	T4aN2bM0	High	Unknown	1	9	0.9	Responder	1.26		UDI0222	GCTATCGA	GATCTTCC
Pilot2_71	Screen	Oral Cavity	2020-09-01	2020-12-01	0	0	22.0323	22.0323	21.3548	21.3548	20.2667	20.2667	2	MD Anderson	0	26	65–69	Female	White	No	No	T4N2bM0	Intermediate	Unknown	1	1	0.1	Responder	0.356		UDI0231	TGATCTAA	TTAACCTC
Pilot2_72	Day 0	Oral Cavity	2020-09-01	2020-12-01	0	0	22.0323	22.0323	21.3548	21.3548	20.2667	20.2667	2	MD Anderson	0	26	65–69	Female	White	No	No	T4N2bM0	Intermediate	Unknown	1	1	0.1	Responder	1.04		UDI0269	AGTTCCGT	GGCCGCGT
Pilot2_75	Screen	Oral Cavity	2020-09-01	2020-12-01	0	0	18.5806	18.5806	18.3548	18.3548	17.5	17.5	2	MD Anderson	0	27	55–59	Male	White	Yes	No	T3N2b	High	No	0	1	0.1	Responder	1.41		UDI0234	GACGTAAG	GCCAAGCC
Pilot2_76	Day 0	Oral Cavity	2020-09-01	2020-12-01	0	0	18.5806	18.5806	18.3548	18.3548	17.5	17.5	2	MD Anderson	0	27	55–59	Male	White	Yes	No	T3N2b	High	No	0	1	0.1	Responder	1.61		UDI0282	AGTATGTC	GGTCAGTA
Pilot2_77	Adj Wk 1	Oral Cavity	2020-09-01	2020-12-01	0	0	18.5806	18.5806	18.3548	18.3548	17.5	17.5	2	MD Anderson	0	27	55–59	Male	White	Yes	No	T3N2b	High	No	0	1	0.1	Responder	1.21		UDI0198	ACATCGGA	GAAGTTGA
Pilot2_78	Screen	Oral Cavity	2020-09-01	2020-12-01	0	0	0.258065	0.258065					2	MD Anderson	0	28	70–74	Male	White	No	Yes	T3N0M0	Intermediate	Unknown	1	2	0.2	Responder	0.15		UDI0217	ATAACAGA	AATGGAAG
Pilot2_79	Day 0	Oral Cavity	2020-09-01	2020-12-01	0	0	0.258065	0.258065					2	MD Anderson	0	28	70–74	Male	White	No	Yes	T3N0M0	Intermediate	Unknown	1	2	0.2	Responder	0.432		UDI0255	TAATAGGA	CTAACCAG
Pilot2_80	Screen	Oral Cavity	2020-09-01	2020-12-01	0	0	15	15	14.3226	14.3226	13.2	13.2	2	MD Anderson	0	29	45–49	Male	White	Yes	No	T1N2C	Intermediate	Unknown	2	2	0.2	Responder	0.56		UDI0208	TTGCCTCT	TGCGGCTA
Pilot2_81	Day 0	Oral Cavity	2020-09-01	2020-12-01	0	0	15	15	14.3226	14.3226	13.2	13.2	2	MD Anderson	0	29	45–49	Male	White	Yes	No	T1N2C	Intermediate	Unknown	2	2	0.2	Responder	1.14		UDI0269	AGTTCCGT	GGCCGCGT
Pilot2_82	Screen	Oral Cavity	2020-09-01	2020-12-01	0	0	15.1034	15.1034	14.8966	14.8966	13.7742	13.7742	2	MD Anderson	0	30	45–49	Male	Native Hawaiian or Other Pacific Islander	No	No	T4aN0M0	Intermediate	Unknown	2	8	80-90%	Responder	0.198		UDI0254	TCTCCGTG	TGAATCGT
Pilot2_83	Day 0	Oral Cavity	2020-09-01	2020-12-01	0	0	15.1034	15.1034	14.8966	14.8966	13.7742	13.7742	2	MD Anderson	0	30	45–49	Male	Native Hawaiian or Other Pacific Islander	No	No	T4aN0M0	Intermediate	Unknown	2	8	80-90%	Responder	0.818		UDI0280	AGTACTGC	GGTCTTAG
Pilot2_86	Screen	Oropharynx	2020-09-01	2020-12-01	1	0	7.35484	9.90323	7.12903	9.67742	6.03226	8.58065	2	MD Anderson	0	31	65–69	Male	White	No	No	T4bN3	High	No	0	0	<10%	Non-Responder	1.49		UDI0270	TCAATTAT	CCTGAAGG
Pilot2_87	Day 0	Oropharynx	2020-09-01	2020-12-01	1	0	7.35484	9.90323	7.12903	9.67742	6.03226	8.58065	2	MD Anderson	0	31	65–69	Male	White	No	No	T4bN3	High	No	0	0	<10%	Non-Responder	0.642		UDI0256	TTGTAAGA	GCTTGTGA
Pilot2_88	Adj Wk 1	Oropharynx	2020-09-01	2020-12-01	1	0	7.35484	9.90323	7.12903	9.67742	6.03226	8.58065	2	MD Anderson	0	31	65–69	Male	White	No	No	T4bN3	High	No	0	0	<10%	Non-Responder	1.77		UDI0199	ACATCTAG	CGCTACCG
Pilot2_89	Screen	Oral Cavity	2020-09-01	2020-12-01	0	0	10.1935	10.1935	9.96774	9.96774	7.96774	7.96774	2	MD Anderson	0	32	70–74	Female	White	Yes	No	T4aN2cM0	High	Unknown	2	0	<10%	Non-Responder	0.798		UDI0209	ACATTCTC	ACAACTCT
Pilot2_90	Day 0	Oral Cavity	2020-09-01	2020-12-01	0	0	10.1935	10.1935	9.96774	9.96774	7.96774	7.96774	2	MD Anderson	0	32	70–74	Female	White	Yes	No	T4aN2cM0	High	Unknown	2	0	<10%	Non-Responder	1.37		UDI0222	GCTATCGA	GATCTTCC
Pilot_196	Screen	Oral Cavity	2019-12-01	2020-02-01	1	0	48.1	59.4667	47.8387	59.1935	46.6667	58	1	University of Cincinnati	0	33	55–59	Female	White	No	No	T3N2bM0	High	No	2	9	0.9	Responder	0.124	2016-04-25
Pilot_197	Day 0	Oral Cavity	2019-12-01	2020-03-01	1	0	48.1	59.4667	47.8387	59.1935	46.6667	58	1	University of Cincinnati	0	33	55–59	Female	White	No	No	T3N2bM0	High	No	2	9	0.9	Responder	0.198	2016-05-02
Pilot_198	Adj Wk 1	Oral Cavity	2019-12-01	2020-03-01	1	0	48.1	59.4667	47.8387	59.1935	46.6667	58	1	University of Cincinnati	0	33	55–59	Female	White	No	No	T3N2bM0	High	No	2	9	0.9	Responder	0.168	2016-06-09
Pilot_199	Screen	Oral Cavity	2019-12-01	2020-03-01	0	0	53.6129	53.6129	53.2903	53.2903	51.7742	51.7742	1	University of Cincinnati	0	34	55–59	Female	White	No	No	T3N3bM0	High	No	1	7	70-80%	Responder	0.05	2016-08-16
Pilot_200	Day 0	Oral Cavity	2019-12-01	2020-02-01	0	0	53.6129	53.6129	53.2903	53.2903	51.7742	51.7742	1	University of Cincinnati	0	34	55–59	Female	White	No	No	T3N3bM0	High	No	1	7	70-80%	Responder	0.132	2016-08-25
Pilot_201	Adj Wk 1	Oral Cavity	2019-12-01	2020-03-01	0	0	53.6129	53.6129	53.2903	53.2903	51.7742	51.7742	1	University of Cincinnati	0	34	55–59	Female	White	No	No	T3N3bM0	High	No	1	7	70-80%	Responder	0.05	2016-10-11
Pilot_202	Screen	Oral Cavity	2019-12-01	2020-03-01	0	0	53.6452	53.6452	53.4	53.4	51.8387	51.8387	1	University of Cincinnati	0	35	65–69	Male	White	Yes	Yes	T3N0M0	Intermediate	No	1	9	0.9	Responder	0.108	2016-10-27
Pilot_203	Day 0	Oral Cavity	2019-12-01	2020-03-01	0	0	53.6452	53.6452	53.4	53.4	51.8387	51.8387	1	University of Cincinnati	0	35	65–69	Male	White	Yes	Yes	T3N0M0	Intermediate	No	1	9	0.9	Responder	0.114	2016-11-02
Pilot_204	Adj Wk 1	Oral Cavity	2019-12-01	2020-02-01	0	0	53.6452	53.6452	53.4	53.4	51.8387	51.8387	1	University of Cincinnati	0	35	65–69	Male	White	Yes	Yes	T3N0M0	Intermediate	No	1	9	0.9	Responder	0.146	2016-12-21
Pilot_205	Screen	Oral Cavity	2019-12-01	2020-02-01	1	0	21.2667	44.7	21.0333	44.4667	19.7419	43.2581	1	University of Cincinnati	0	36	65–69	Female	White	No	No	T4aN1M0	Intermediate	No	1	2	20-30%	Responder	0.212	2017-06-05
Pilot_206	Day 0	Oral Cavity	2019-12-01	2020-03-01	1	0	21.2667	44.7	21.0333	44.4667	19.7419	43.2581	1	University of Cincinnati	0	36	65–69	Female	White	No	No	T4aN1M0	Intermediate	No	1	2	20-30%	Responder	0.214	2017-06-09
Pilot_207	Adj Wk 1	Oral Cavity	2019-12-01	2020-02-01	1	0	21.2667	44.7	21.0333	44.4667	19.7419	43.2581	1	University of Cincinnati	0	36	65–69	Female	White	No	No	T4aN1M0	Intermediate	No	1	2	20-30%	Responder	0.178	2017-07-18
Pilot_208	Screen	Oral Cavity	2019-12-01	2020-02-01	0	0	41.9677	41.9677	41.7097	41.7097	40.9	40.9	1	University of Cincinnati	1	37	25–29	Male	White	No	No	TxN3bM0	High	Unknown	1	7	70-80%	Responder	0.05	2017-08-03
Pilot_209	Day 0	Oral Cavity	2019-12-01	2020-03-01	0	0	41.9677	41.9677	41.7097	41.7097	40.9	40.9	1	University of Cincinnati	1	37	25–29	Male	White	No	No	TxN3bM0	High	Unknown	1	7	70-80%	Responder	0.45	2017-08-10
Pilot_210	Adj Wk 1	Oral Cavity	2019-12-01	2020-03-01	0	0	41.9677	41.9677	41.7097	41.7097	40.9	40.9	1	University of Cincinnati	1	37	25–29	Male	White	No	No	TxN3bM0	High	Unknown	1	7	70-80%	Responder	0.126	2017-09-06
Pilot_211	Screen	Oral Cavity	2019-12-01	2020-02-01	1	0	29.8387	45.4839	29.6	45.2333	28.4839	44.129	1	University of Cincinnati	0	38	60–64	Female	White	No	No	T1N2cM0	High	No	2	2	20-30%	Responder	0.108	2017-08-24
Pilot_212	Day 0	Oral Cavity	2019-12-01	2020-02-01	1	0	29.8387	45.4839	29.6	45.2333	28.4839	44.129	1	University of Cincinnati	0	38	60–64	Female	White	No	No	T1N2cM0	High	No	2	2	20-30%	Responder	0.166	2017-08-31
Pilot_213	Adj Wk 1	Oral Cavity	2019-12-01	2020-03-01	1	0	29.8387	45.4839	29.6	45.2333	28.4839	44.129	1	University of Cincinnati	0	38	60–64	Female	White	No	No	T1N2cM0	High	No	2	2	20-30%	Responder	0.134	2017-10-04
Pilot_214	Screen	Oral Cavity	2019-12-01	2020-03-01	0	0	42.5484	42.5484	42.129	42.129	41.2333	41.2333	1	University of Cincinnati	1	39	50–54	Male	White	No	Yes	T2N2bM0	Intermediate	No	2	9	90-100%	Responder	0.05	2017-10-03
Pilot_215	Day 0	Oral Cavity	2019-12-01	2020-02-01	0	0	42.5484	42.5484	42.129	42.129	41.2333	41.2333	1	University of Cincinnati	1	39	50–54	Male	White	No	Yes	T2N2bM0	Intermediate	No	2	9	90-100%	Responder	0.182	2017-10-13
Pilot_216	Adj Wk 1	Oral Cavity	2019-12-01	2020-03-01	0	0	42.5484	42.5484	42.129	42.129	41.2333	41.2333	1	University of Cincinnati	1	39	50–54	Male	White	No	Yes	T2N2bM0	Intermediate	No	2	9	90-100%	Responder	0.132	2017-11-13
Pilot_217	Screen	Oral Cavity	2019-12-01	2020-02-01	0	0	40.7742	40.7742	40.129	40.129			1	University of Cincinnati	0	40	65–69	Male	White	Yes	Yes	T1N2cM0	Intermediate	No	1	10	1	Responder	0.11	2017-12-15
Pilot_218	Day 0	Oral Cavity	2019-12-01	2020-02-01	0	0	40.7742	40.7742	40.129	40.129			1	University of Cincinnati	0	40	65–69	Male	White	Yes	Yes	T1N2cM0	Intermediate	No	1	10	1	Responder	0.106	2018-01-05
Pilot_219	Screen	Oral Cavity	2019-12-01	2020-02-01	0	0	18.1613	18.1613	17.4839	17.4839	16	16	1	University of Cincinnati	0	41	55–59	Male	White	Yes	Yes	T4aN2bM0	High	No	2	4	40-50%	Responder	0.146	2017-12-14
Pilot_220	Day 0	Oral Cavity	2019-12-01	2020-02-01	0	0	18.1613	18.1613	17.4839	17.4839	16	16	1	University of Cincinnati	0	41	55–59	Male	White	Yes	Yes	T4aN2bM0	High	No	2	4	40-50%	Responder	0.23	2018-01-12
Pilot_221	Adj Wk 1	Oral Cavity	2019-12-01	2020-03-01	0	0	18.1613	18.1613	17.4839	17.4839	16	16	1	University of Cincinnati	0	41	55–59	Male	White	Yes	Yes	T4aN2bM0	High	No	2	4	40-50%	Responder	0.1	2018-02-27
Pilot_222	Screen	Oral Cavity	2019-12-01	2020-02-01	0	0	40.5484	40.5484	40	40	38.4194	38.4194	1	University of Cincinnati	0	42	45–49	Male	White	Yes	Yes	T4aN2cM0	High	Unknown	2	4	40-50%	Responder	0.05	2018-01-26
Pilot_223	Day 0	Oral Cavity	2019-12-01	2020-02-01	0	0	40.5484	40.5484	40	40	38.4194	38.4194	1	University of Cincinnati	0	42	45–49	Male	White	Yes	Yes	T4aN2cM0	High	Unknown	2	4	40-50%	Responder	0.18	2018-02-02
Pilot_224	Adj Wk 1	Oral Cavity	2019-12-01	2020-02-01	0	0	40.5484	40.5484	40	40	38.4194	38.4194	1	University of Cincinnati	0	42	45–49	Male	White	Yes	Yes	T4aN2cM0	High	Unknown	2	4	40-50%	Responder	0.05	2018-03-20
Pilot_225	Screen	Oral Cavity	2019-12-01	2020-03-01	0	0	35.7419	35.7419	34.8	34.8	33.3667	33.3667	1	University of Cincinnati	1	43	60–64	Male	White	Yes	Yes	T4aN2cM0	High	Unknown	0	2	0.2	Responder	0.05	2018-03-28
Pilot_226	Day 0	Oral Cavity	2019-12-01	2020-03-01	0	0	35.7419	35.7419	34.8	34.8	33.3667	33.3667	1	University of Cincinnati	1	43	60–64	Male	White	Yes	Yes	T4aN2cM0	High	Unknown	0	2	0.2	Responder	0.296	2018-04-27
Pilot_227	Adj Wk 1	Oral Cavity	2019-12-01	2020-03-01	0	0	35.7419	35.7419	34.8	34.8	33.3667	33.3667	1	University of Cincinnati	1	43	60–64	Male	White	Yes	Yes	T4aN2cM0	High	Unknown	0	2	0.2	Responder	0.05	2018-06-12
Pilot_228	Screen	Oral Cavity	2019-12-01	2020-02-01	0	0	30.3667	30.3667	30.0645	30.0645	28.5161	28.5161	1	University of Cincinnati	0	44	55–59	Male	White	Yes	Yes	T4aN0M0	Intermediate	Unknown	1	2	0.2	Responder	0.118	2018-11-21
Pilot_229	Day 0	Oral Cavity	2019-12-01	2020-03-01	0	0	30.3667	30.3667	30.0645	30.0645	28.5161	28.5161	1	University of Cincinnati	0	44	55–59	Male	White	Yes	Yes	T4aN0M0	Intermediate	Unknown	1	2	0.2	Responder	0.102	2018-12-06
Pilot_230	Adj Wk 1	Oral Cavity	2019-12-01	2020-02-01	0	0	30.3667	30.3667	30.0645	30.0645	28.5161	28.5161	1	University of Cincinnati	0	44	55–59	Male	White	Yes	Yes	T4aN0M0	Intermediate	Unknown	1	2	0.2	Responder	0.13	2019-01-23
Pilot_231	Screen	Oral Cavity	2019-12-01	2020-02-01	0	0	42.7742	42.7742	42.5484	42.5484	41.4667	41.4667	1	Ohio State University	1	45	55–59	Male	White	No	No	cT4N2cM0	Intermediate	Unknown	1	9	95-100%	Responder	1.16	2017-10-11
Pilot_232	Day 0	Oral Cavity	2019-12-01	2020-03-01	0	0	42.7742	42.7742	42.5484	42.5484	41.4667	41.4667	1	Ohio State University	1	45	55–59	Male	White	No	No	cT4N2cM0	Intermediate	Unknown	1	9	95-100%	Responder	1.67	2017-10-18
Pilot_233	Adj Wk 1	Oral Cavity	2019-12-01	2020-03-01	0	0	42.7742	42.7742	42.5484	42.5484	41.4667	41.4667	1	Ohio State University	1	45	55–59	Male	White	No	No	cT4N2cM0	Intermediate	Unknown	1	9	95-100%	Responder	0.162	2017-11-21
Pilot_234	Screen	Oral Cavity	2019-12-01	2020-02-01	1	1	7.65517	27.6552	7.2069	27.2069	5.96774	25.9355	1	University of Cincinnati	0	46	45–49	Male	White	No	No	T4aN0M0	Intermediate	No	1	0	< 10%	Non-Responder	0.172	2016-02-09
Pilot_235	Day 0	Oral Cavity	2019-12-01	2020-03-01	1	1	7.65517	27.6552	7.2069	27.2069	5.96774	25.9355	1	University of Cincinnati	0	46	45–49	Male	White	No	No	T4aN0M0	Intermediate	No	1	0	< 10%	Non-Responder	0.118	2016-02-19
Pilot_236	Adj Wk 1	Oral Cavity	2019-12-01	2020-02-01	1	1	7.65517	27.6552	7.2069	27.2069	5.96774	25.9355	1	University of Cincinnati	0	46	45–49	Male	White	No	No	T4aN0M0	Intermediate	No	1	0	< 10%	Non-Responder	0.198	2016-03-29
Pilot_237	Screen	Oral Cavity	2019-12-01	2020-02-01	1	1	6.64516	7.90323	6	7.22581	4.67857	5.96429	1	University of Cincinnati	0	47	50–54	Female	White	No	No	T4aN2bM0	High	No	1	0	< 10%	Non-Responder	0.216	2016-12-20
Pilot_238	Day 0	Oral Cavity	2019-12-01	2020-03-01	1	1	6.64516	7.90323	6	7.22581	4.67857	5.96429	1	University of Cincinnati	0	47	50–54	Female	White	No	No	T4aN2bM0	High	No	1	0	< 10%	Non-Responder	0.324	2017-01-06
Pilot_239	Adj Wk 1	Oral Cavity	2019-12-01	2020-03-01	1	1	6.64516	7.90323	6	7.22581	4.67857	5.96429	1	University of Cincinnati	0	47	50–54	Female	White	No	No	T4aN2bM0	High	No	1	0	< 10%	Non-Responder	0.19	2017-02-21
Pilot_240	Screen	Oral Cavity	2019-12-01	2020-03-01	1	1	7.66667	12.2333	7.36667	11.9667	5.83871	10.4194	1	University of Cincinnati	0	48	45–49	Female	White	Yes	Yes	T2N2bM0	High	No	1	0	< 10%	Non-Responder	0.186	2017-09-06
Pilot_241	Day 0	Oral Cavity	2019-12-01	2020-02-01	1	1	7.66667	12.2333	7.36667	11.9667	5.83871	10.4194	1	University of Cincinnati	0	48	45–49	Female	White	Yes	Yes	T2N2bM0	High	No	1	0	< 10%	Non-Responder	0.268	2017-09-15
Pilot_242	Adj Wk 1	Oral Cavity	2019-12-01	2020-02-01	1	1	7.66667	12.2333	7.36667	11.9667	5.83871	10.4194	1	University of Cincinnati	0	48	45–49	Female	White	Yes	Yes	T2N2bM0	High	No	1	0	< 10%	Non-Responder	0.34	2017-11-01
Pilot_243	Screen	Oral Cavity	2020-01-01	2020-02-01	1	1	7.29032	10.6452	6.6129	9.96774	4.64516	8	1	University of Cincinnati	0	49	25–29	Male	White	No	No	T3N2cM0	High	No	1	0	< 10%	Non-Responder	0.11	2017-12-14
Pilot_244	Day 0	Oral Cavity	2020-01-01	2020-02-01	1	1	7.29032	10.6452	6.6129	9.96774	4.64516	8	1	University of Cincinnati	0	49	25–29	Male	White	No	No	T3N2cM0	High	No	1	0	< 10%	Non-Responder	0.146	2018-01-05
Pilot_245	Adj Wk 1	Oral Cavity	2020-01-01	2020-02-01	1	1	7.29032	10.6452	6.6129	9.96774	4.64516	8	1	University of Cincinnati	0	49	25–29	Male	White	No	No	T3N2cM0	High	No	1	0	< 10%	Non-Responder	0.108	2018-03-07
Pilot_246	Screen	Oral Cavity	2020-01-01	2020-03-01	0	0	40.0323	40.0323	39.3226	39.3226	37.6452	37.6452	1	University of Cincinnati	0	50	45–49	Male	White	No	No	T4N0M0	High	Unknown	1	0	< 10%	Non-Responder	0.05	2017-12-21
Pilot_247	Day 0	Oral Cavity	2020-01-01	2020-02-01	0	0	40.0323	40.0323	39.3226	39.3226	37.6452	37.6452	1	University of Cincinnati	0	50	45–49	Male	White	No	No	T4N0M0	High	Unknown	1	0	< 10%	Non-Responder	0.254	2018-01-30
Pilot_248	Adj Wk 1	Oral Cavity	2020-01-01	2020-02-01	0	0	40.0323	40.0323	39.3226	39.3226	37.6452	37.6452	1	University of Cincinnati	0	50	45–49	Male	White	No	No	T4N0M0	High	Unknown	1	0	< 10%	Non-Responder	0.116	2018-03-20
Pilot_249	Screen	Oral Cavity	2020-01-01	2020-02-01	1	1	40.2857	40.2857	39.5806	39.5806	38.5333	38.5333	1	University of Cincinnati	0	51	60–64	Male	White	Yes	Yes	T2N2bM0	Intermediate	Unknown	0	0	< 10%	Non-Responder	0.05	2018-02-19
Pilot_250	Day 0	Oral Cavity	2020-01-01	2020-03-01	1	1	40.2857	40.2857	39.5806	39.5806	38.5333	38.5333	1	University of Cincinnati	0	51	60–64	Male	White	Yes	Yes	T2N2bM0	Intermediate	Unknown	0	0	< 10%	Non-Responder	0.05	2018-03-07
Pilot_251	Adj Wk 1	Oral Cavity	2020-01-01	2020-02-01	1	1	40.2857	40.2857	39.5806	39.5806	38.5333	38.5333	1	University of Cincinnati	0	51	60–64	Male	White	Yes	Yes	T2N2bM0	Intermediate	Unknown	0	0	< 10%	Non-Responder	0.05	2018-04-11
Pilot_252	Screen	Oral Cavity	2020-01-01	2020-02-01	0	0	38.1935	38.1935	37.871	37.871	36.4194	36.4194	1	University of Cincinnati	1	52	70–74	Female	Unknown	Yes	Yes	T4aN2bM0	High	Unknown	1	0	< 10%	Non-Responder	0.05	2018-03-14
Pilot_253	Day 0	Oral Cavity	2020-01-01	2020-03-01	0	0	38.1935	38.1935	37.871	37.871	36.4194	36.4194	1	University of Cincinnati	1	52	70–74	Female	Unknown	Yes	Yes	T4aN2bM0	High	Unknown	1	0	< 10%	Non-Responder	0.26	2018-03-23
Pilot_254	Adj Wk 1	Oral Cavity	2020-01-01	2020-02-01	0	0	38.1935	38.1935	37.871	37.871	36.4194	36.4194	1	University of Cincinnati	1	52	70–74	Female	Unknown	Yes	Yes	T4aN2bM0	High	Unknown	1	0	< 10%	Non-Responder	1.09	2018-05-07
Pilot_255	Screen	Oral Cavity	2020-01-01	2020-02-01	1	1	21.5161	29.129	21.2	28.8333	20.1935	27.8065	1	University of Cincinnati	0	53	70–74	Male	White	No	No	T4aN2bM0	High	Unknown	2	0	< 10%	Non-Responder	0.3	2018-03-22
Pilot_256	Day 0	Oral Cavity	2020-01-01	2020-02-01	1	1	21.5161	29.129	21.2	28.8333	20.1935	27.8065	1	University of Cincinnati	0	53	70–74	Male	White	No	No	T4aN2bM0	High	Unknown	2	0	< 10%	Non-Responder	0.314	2018-03-30
Pilot_257	Adj Wk 1	Oral Cavity	2020-01-01	2020-03-01	1	1	21.5161	29.129	21.2	28.8333	20.1935	27.8065	1	University of Cincinnati	0	53	70–74	Male	White	No	No	T4aN2bM0	High	Unknown	2	0	< 10%	Non-Responder	0.188	2018-05-03
Pilot_258	Screen	Oral Cavity	2020-01-01	2020-02-01	0	0	1.83871	1.83871					1	University of Cincinnati	0	54	65–69	Male	White	Yes	Yes	T3N2cM0	Intermediate	Unknown	0	0	< 10%	Non-Responder	0.3	2018-08-08
Pilot_259	Day 0	Oral Cavity	2020-01-01	2020-03-01	0	0	1.83871	1.83871					1	University of Cincinnati	0	54	65–69	Male	White	Yes	Yes	T3N2cM0	Intermediate	Unknown	0	0	<10%	Non-Responder	0.33	2018-08-14
Pilot_260	Screen	Oral Cavity	2020-01-01	2020-03-01	0	0	30.0645	30.0645	29.7667	29.7667	28.3226	28.3226	1	University of Cincinnati	0	55	50–54	Female	White	Yes	Yes	T4aN2cM0	High	Unknown	1	0	<10%	Non-Responder	0.106	2018-10-26
Pilot_261	Day 0	Oral Cavity	2020-01-01	2020-02-01	0	0	30.0645	30.0645	29.7667	29.7667	28.3226	28.3226	1	University of Cincinnati	0	55	50–54	Female	White	Yes	Yes	T4aN2cM0	High	Unknown	1	0	<10%	Non-Responder	0.05	2018-11-05
Pilot_262	Adj Wk 1	Oral Cavity	2020-01-01	2020-02-01	0	0	30.0645	30.0645	29.7667	29.7667	28.3226	28.3226	1	University of Cincinnati	0	55	50–54	Female	White	Yes	Yes	T4aN2cM0	High	Unknown	1	0	<10%	Non-Responder	0.102	2018-12-18
Pilot_263	Screen	Oral Cavity	2020-01-01	2020-03-01	0	0	23.6452	23.6452	23.4194	23.4194	22	22	1	University of Cincinnati	0	56	55–59	Female	Black or African American	Yes	Yes	T4aN1M0	High	No	0	0	0	Non-Responder	0.116	2019-05-21
Pilot_264	Day 0	Oral Cavity	2020-01-01	2020-03-01	0	0	23.6452	23.6452	23.4194	23.4194	22	22	1	University of Cincinnati	0	56	55–59	Female	Black or African American	Yes	Yes	T4aN1M0	High	No	0	0	0	Non-Responder	0.114	2019-05-24
Pilot_265	Adj Wk 1	Oral Cavity	2020-01-01	2020-03-01	0	0	23.6452	23.6452	23.4194	23.4194	22	22	1	University of Cincinnati	0	56	55–59	Female	Black or African American	Yes	Yes	T4aN1M0	High	No	0	0	0	Non-Responder	0.392	2019-07-11
Pilot_266	Screen	Oral Cavity	2020-01-01	2020-03-01	0	0	23.8387	23.8387	23.4667	23.4667	22.4839	22.4839	1	University of Cincinnati	0	57	60–64	Male	White	Yes	Yes	T4aN2bM0	Intermediate	Unknown	0	0	< 5%	Non-Responder	0.106	2019-05-22
Pilot_267	Day 0	Oral Cavity	2020-01-01	2020-02-01	0	0	23.8387	23.8387	23.4667	23.4667	22.4839	22.4839	1	University of Cincinnati	0	57	60–64	Male	White	Yes	Yes	T4aN2bM0	Intermediate	Unknown	0	0	< 5%	Non-Responder	0.202	2019-06-04
Pilot_268	Adj Wk 1	Oral Cavity	2020-01-01	2020-03-01	0	0	23.8387	23.8387	23.4667	23.4667	22.4839	22.4839	1	University of Cincinnati	0	57	60–64	Male	White	Yes	Yes	T4aN2bM0	Intermediate	Unknown	0	0	< 5%	Non-Responder	0.132	2019-07-03
Pilot_269	Screen	Oral Cavity	2020-01-01	2020-02-01	1	1	12.7333	16.7333	12.5	16.5	11.129	15.129	1	Ohio State University	0	58	45–49	Male	White	Yes	Yes	T4aN2cM0	High	Unknown	1	0	<10%	Non-Responder	0.298	2017-09-13
Pilot_270	Day 0	Oral Cavity	2020-01-01	2020-03-01	1	1	12.7333	16.7333	12.5	16.5	11.129	15.129	1	Ohio State University	0	58	45–49	Male	White	Yes	Yes	T4aN2cM0	High	Unknown	1	0	<10%	Non-Responder	0.234	2017-09-20
Pilot_271	Adj Wk 1	Oral Cavity	2020-01-01	2020-02-01	1	1	12.7333	16.7333	12.5	16.5	11.129	15.129	1	Ohio State University	0	58	45–49	Male	White	Yes	Yes	T4aN2cM0	High	Unknown	1	0	<10%	Non-Responder	0.114	2017-10-31
Pilot_272	Screen	Oral Cavity	2020-01-01	2020-03-01	1	1	8.22581	16.0645	8	15.8387	6.93548	14.7742	1	Ohio State University	0	59	35–39	Male	White	Yes	No	cT4aN2cM0	High	No	0	0	<10%	Non-Responder	1.04	2017-12-08
Pilot_273	Day 0	Oral Cavity	2020-01-01	2020-02-01	1	1	8.22581	16.0645	8	15.8387	6.93548	14.7742	1	Ohio State University	0	59	35–39	Male	White	Yes	No	cT4aN2cM0	High	No	0	0	<10%	Non-Responder	0.656	2017-12-15
Pilot_274	Adj Wk 1	Oral Cavity	2020-01-01	2020-03-01	1	1	8.22581	16.0645	8	15.8387	6.93548	14.7742	1	Ohio State University	0	59	35–39	Male	White	Yes	No	cT4aN2cM0	High	No	0	0	<10%	Non-Responder	0.192	2018-01-17
Pilot_275	Screen	Larynx	2020-01-01	2020-03-01	1	0	46	46	45.7097	45.7097	44.5806	44.5806	1	University of Michigan	0	60	40–44	Male	White	Yes	No	T4aN0M0	Intermediate	No	0	0	<10%	Non-Responder	4.24	2017-07-11
Pilot_276	Day 0	Larynx	2020-01-01	2020-02-01	1	0	46	46	45.7097	45.7097	44.5806	44.5806	1	University of Michigan	0	60	40–44	Male	White	Yes	No	T4aN0M0	Intermediate	No	0	0	<10%	Non-Responder	4.92	2017-07-19
Pilot_277	Adj Wk 1	Larynx	2020-01-01	2020-03-01	1	0	46	46	45.7097	45.7097	44.5806	44.5806	1	University of Michigan	0	60	40–44	Male	White	Yes	No	T4aN0M0	Intermediate	No	0	0	<10%	Non-Responder	0.984	2017-08-21
Pilot_278	Screen	Larynx	2020-01-01	2020-03-01	0	0	38.5714	38.5714	38.25	38.25	36.6333	36.6333	1	University of Michigan	0	61	75–79	Male	White	Yes	No	T4aN0M0	Intermediate	Unknown	0	2	0.2	Responder	0.574	2018-01-31
Pilot_279	Day 0	Larynx	2020-01-01	2020-02-01	0	0	38.5714	38.5714	38.25	38.25	36.6333	36.6333	1	University of Michigan	0	61	75–79	Male	White	Yes	No	T4aN0M0	Intermediate	Unknown	0	2	0.2	Responder	0.268	2018-02-21
Pilot_280	Screen	Oral Cavity	2020-01-01	2020-02-01	0	0	39.8214	39.8214	39.5714	39.5714	38.1667	38.1667	1	University of Michigan	0	62	65–69	Male	White	Yes	Yes	T3N1M0	High	No	1	0	<10%	Non-Responder	0.516	2018-02-08
Pilot_281	Day 0	Oral Cavity	2020-01-01	2020-02-01	0	0	39.8214	39.8214	39.5714	39.5714	38.1667	38.1667	1	University of Michigan	0	62	65–69	Male	White	Yes	Yes	T3N1M0	High	No	1	0	<10%	Non-Responder	0.268	2018-02-21
Pilot_282	Adj Wk 1	Oral Cavity	2020-01-01	2020-02-01	0	0	39.8214	39.8214	39.5714	39.5714	38.1667	38.1667	1	University of Michigan	0	62	65–69	Male	White	Yes	Yes	T3N1M0	High	No	1	0	<10%	Non-Responder	0.692	2018-04-03
Pilot_283	Screen	Oral Cavity	2020-01-01	2020-03-01	0	0	34.4839	34.4839	34.2581	34.2581	32.6452	32.6452	1	University of Michigan	0	63	35–39	Male	White	No	No	T3N1M0	Intermediate	No	0	1	0.1	Responder	1.49	2018-03-01
Pilot_284	Day 0	Oral Cavity	2020-01-01	2020-03-01	0	0	34.4839	34.4839	34.2581	34.2581	32.6452	32.6452	1	University of Michigan	0	63	35–39	Male	White	No	No	T3N1M0	Intermediate	No	0	1	0.1	Responder	1.01	2018-03-13
Pilot_285	Adj Wk 1	Oral Cavity	2020-01-01	2020-02-01	0	0	34.4839	34.4839	34.2581	34.2581	32.6452	32.6452	1	University of Michigan	0	63	35–39	Male	White	No	No	T3N1M0	Intermediate	No	0	1	0.1	Responder	0.604	2018-05-02
Pilot_286	Screen	Oral Cavity	2020-01-01	2020-03-01	1	1	15.9667	19.3333	15.7333	19.1	14.3	17.7	1	University of Louisville	0	64	70–74	Female	White	Yes	No	cT4aN2bM0	High	Unknown	2	6	60-70%	Responder	0.326	2018-09-19
Pilot_287	Day 0	Oral Cavity	2020-01-01	2020-03-01	1	1	15.9667	19.3333	15.7333	19.1	14.3	17.7	1	University of Louisville	0	64	70–74	Female	White	Yes	No	cT4aN2bM0	High	Unknown	2	6	60-70%	Responder	2.04	2018-09-25
Pilot_288	Adj Wk 1	Oral Cavity	2020-01-01	2020-02-01	1	1	15.9667	19.3333	15.7333	19.1	14.3	17.7	1	University of Louisville	0	64	70–74	Female	White	Yes	No	cT4aN2bM0	High	Unknown	2	6	60-70%	Responder	0.05	2018-11-08
Pilot_289	Screen	Oral Cavity	2020-01-01	2020-02-01	0	0	31.5806	31.5806	31.3548	31.3548	30.5806	30.5806	1	University of Louisville	0	65	60–64	Male	White	No	Yes	T3N2cMx	Intermediate	Unknown	0	2	20-30%	Responder	3.68	2018-10-02
Pilot_290	Day 0	Oral Cavity	2020-01-01	2020-02-01	0	0	31.5806	31.5806	31.3548	31.3548	30.5806	30.5806	1	University of Louisville	0	65	60–64	Male	White	No	Yes	T3N2cMx	Intermediate	Unknown	0	2	20-30%	Responder	4.62	2018-10-09
Pilot_291	Adj Wk 1	Oral Cavity	2020-01-01	2020-03-01	0	0	31.5806	31.5806	31.3548	31.3548	30.5806	30.5806	1	University of Louisville	0	65	60–64	Male	White	No	Yes	T3N2cMx	Intermediate	Unknown	0	2	20-30%	Responder	0.598	2018-11-01
Pilot_292	Screen	Oral Cavity	2019-12-01	2020-02-01	0	0	26.871	26.871	26.4516	26.4516			1	University of Cincinnati	1	66	55–59	Female	White	Yes	Yes	T4N2bM0	Intermediate	Unknown	1	5	0.5	Responder	0.05	2018-12-06
Pilot_293	Day 0	Oral Cavity	2019-12-01	2020-02-01	0	0	26.871	26.871	26.4516	26.4516			1	University of Cincinnati	1	66	55–59	Female	White	Yes	Yes	T4N2bM0	Intermediate	Unknown	1	5	0.5	Responder	0.05	2019-01-04
Pilot_294	Screen	Oral Cavity	2019-12-01	2020-02-01	0	0	26.6452	26.6452	26.4194	26.4194	25	25	1	University of Cincinnati	0	67	65–69	Female	White	No	No	T2N2bM0	Intermediate	Unknown	2	2	20-30%	Responder	0.146	2019-03-08
Pilot_295	Day 0	Oral Cavity	2019-12-01	2020-03-01	0	0	26.6452	26.6452	26.4194	26.4194	25	25	1	University of Cincinnati	0	67	65–69	Female	White	No	No	T2N2bM0	Intermediate	Unknown	2	2	20-30%	Responder	0.168	2019-03-19
Pilot_296	Adj Wk 1	Oral Cavity	2019-12-01	2020-02-01	0	0	26.6452	26.6452	26.4194	26.4194	25	25	1	University of Cincinnati	0	67	65–69	Female	White	No	No	T2N2bM0	Intermediate	Unknown	2	2	20-30%	Responder	0.05	2019-05-01
Pilot_297	Screen	Oral Cavity	2019-12-01	2020-03-01	1	1	1	1	0.548387	0.548387			1	University of Cincinnati	0	68	70–74	Male	White	Yes	Yes	T2N2bM0	High	Unknown	0	2	0.2	Responder	0.154	2019-04-23
Pilot_298	Day 0	Oral Cavity	2019-12-01	2020-03-01	1	1	1	1	0.548387	0.548387			1	University of Cincinnati	0	68	70–74	Male	White	Yes	Yes	T2N2bM0	High	Unknown	0	2	0.2	Responder	0.24	2019-05-03

## Sheet: ST2
Sample	Total Fragments	Both Ends Unique Mapped	No PCR Duplicates	No PCR + Properly Paired	No PCR + Properly Paired + MAPQ>30
Pilot_226	114624894	107079953	107079953	53537599	49639610
Pilot2_70	66343754	64086183	64086183	32036755	29562243
Pilot_260	115140004	105788175	105788175	52891825	49632878
Pilot_297	126098965	101845240	101845240	50920038	47512356
Pilot_250	204126680	175126130	175126130	87559364	81768762
Pilot2_4	97138793	84511737	84511737	42254367	39292276
Pilot_224	106930127	103188698	103188698	51591483	48194790
Pilot2_17	32316716	31284030	31284030	15637230	14423873
Pilot_213	78045138	63584427	63584427	31790873	29834353
Pilot2_26	36572347	33575610	33575610	16787253	15495664
Pilot_232	38073865	36878097	36878097	18437844	16978311
Pilot2_82	65155982	54240169	54240169	27119870	25240965
Pilot2_15	72483627	61836116	61836116	30916075	28874961
Pilot2_51	46180211	44537737	44537737	22266385	20571012
Pilot2_56	40193201	39004963	39004963	19497230	17870906
Pilot2_10	53031189	44493684	44493684	22246132	20786539
Pilot2_52	42056853	40060608	40060608	20027109	18546773
Pilot_284	74433247	71538232	71538232	35765387	33194438
Pilot_264	108504479	90339981	90339981	45167807	42390119
Pilot2_62	146933230	123549883	123549883	61773947	57254302
Pilot_278	63698846	61228827	61228827	30612520	28640832
Pilot2_77	1204681	1155374	1155374	577615	532882
Pilot2_35	54744834	50638741	50638741	25316318	23469016
Pilot2_68	11393696	11053314	11053314	5525263	5102249
Pilot_242	138749357	121128008	121128008	60561524	56677597
Pilot2_79	228534804	191975848	191975848	95982832	89114529
Pilot_241	35007674	33929703	33929703	16964307	15938904
Pilot_233	176413991	168785807	168785807	84388381	78551500
Pilot_230	41497093	40358878	40358878	20177902	18840952
Pilot_296	108458425	87281762	87281762	43640198	40862453
Pilot_216	66122468	54374996	54374996	27186042	25370103
Pilot_256	66512376	58820382	58820382	29409396	27451027
Pilot2_90	108399870	91283964	91283964	45641533	42786923
Pilot2_30	56083493	52829208	52829208	26412159	24742748
Pilot_279	60343249	58043221	58043221	29020021	27075678
Pilot_283	70237451	67714074	67714074	33854446	31157894
Pilot2_22	91143929	88165574	88165574	44081264	40413474
Pilot2_14	108110497	92528113	92528113	46263516	43315584
Pilot_274	162549228	151684758	151684758	75836277	70580832
Pilot2_58	43964803	40134517	40134517	20064538	18559542
Pilot_287	65712898	63863370	63863370	31928930	29669715
Pilot_286	121298819	114252457	114252457	57122694	53479334
Pilot2_45	98168720	83160299	83160299	41581530	38487297
Pilot_263	60564494	51602398	51602398	25800073	24186579
Pilot2_72	40811622	39489428	39489428	19741246	18342473
Pilot_200	128005493	104118808	104118808	52056213	48760347
Pilot2_80	90756518	85441034	85441034	42716314	39592852
Pilot_268	94203205	76797333	76797333	38397130	35863983
Pilot2_23	33410013	32495280	32495280	16241286	14878998
Pilot2_63	36450619	35432453	35432453	17711733	16392150
Pilot_271	69953651	67819848	67819848	33907826	31606850
Pilot_265	12270488	11003248	11003248	5501319	5140850
Pilot_234	62137739	51579115	51579115	25788444	24125574
Pilot2_37	43151333	36575457	36575457	18287396	17120491
Pilot2_59	105085222	94315568	94315568	47154298	43977770
Pilot_243	117395278	114486017	114486017	57239047	53622293
Pilot_257	72751305	60344455	60344455	30171293	28150425
Pilot2_49	115459134	106595613	106595613	53291747	49557568
Pilot2_86	43145717	40636601	40636601	20317121	18766331
Pilot2_71	103281683	87772568	87772568	43884553	40964548
Pilot_211	81669087	79197908	79197908	39595965	37190516
Pilot_276	47910394	46556342	46556342	23274742	21555189
Pilot_249	85317081	82828897	82828897	41411942	38722760
Pilot2_46	43399432	35592668	35592668	17794713	16532192
Pilot_210	43024329	35524726	35524726	17761424	16558687
Pilot2_28	87220718	84409906	84409906	42201343	39086374
Pilot_198	79328053	77170068	77170068	38582658	36253008
Pilot_266	55857530	48980712	48980712	24489545	22858950
Pilot_196	48843894	47565847	47565847	23781070	22361073
Pilot2_42	93363012	90790494	90790494	45387936	41973131
Pilot_288	94548077	89815108	89815108	44903977	42138730
Pilot_221	191755182	166965990	166965990	83479025	77699292
Pilot2_12	123719769	103294229	103294229	51646737	48286077
Pilot2_43	51165492	49838946	49838946	24914680	23089287
Pilot_225	35421513	29482393	29482393	14740468	13731375
Pilot2_83	80048945	71276838	71276838	35636663	32900465
Pilot2_50	98242216	90140824	90140824	45067168	41726581
Pilot_220	156744852	150353081	150353081	75171819	70039674
Pilot_205	148494820	143670028	143670028	71830916	67315566
Pilot_246	196573813	184259381	184259381	92124312	86087917
Pilot2_16	57621216	55856321	55856321	27925242	25646014
Pilot_208	189294004	183622281	183622281	91808094	85694015
Pilot_262	50527598	49333144	49333144	24665277	23175448
Pilot_289	26671916	26106222	26106222	13051755	12015433
Pilot_202	32062560	26678937	26678937	13338808	12454488
Pilot2_69	80534902	77819159	77819159	38905273	35872985
Pilot_294	87056520	81388278	81388278	40692466	38144044
Pilot_217	119397495	116045522	116045522	58020169	54273740
Pilot2_38	79707100	75584132	75584132	37788149	35114443
Pilot2_27	54996251	53234432	53234432	26613259	24554271
Pilot2_87	109014290	92676445	92676445	46337883	43152382
Pilot2_7	78693770	65271835	65271835	32635934	30533180
Pilot2_34	172508786	165425746	165425746	82696677	76136008
Pilot_269	98025653	94154434	94154434	47072838	43682765
Pilot_240	120054361	105255991	105255991	52626749	49377184
Pilot_248	57767251	47602692	47602692	23800179	22210629
Pilot_270	64228445	61302757	61302757	30648227	28275532
Pilot2_41	41142606	34097055	34097055	17046836	15803381
Pilot2_57	78600180	75843157	75843157	37916584	35108284
Pilot2_75	42600368	41281310	41281310	20638341	18984097
Pilot2_8	77871702	66146806	66146806	33073133	30930834
Pilot_199	73961693	62150231	62150231	31074705	29131152
Pilot_255	101544257	95072723	95072723	47533717	44529478
Pilot_252	92801729	90118372	90118372	45057462	42261526
Pilot2_9	157353787	130314392	130314392	65153598	60872039
Pilot_295	93801587	76644823	76644823	38321396	35906278
Pilot_244	104583692	101499347	101499347	50746742	47538201
Pilot_197	15811269	15164884	15164884	7582175	7131439
Pilot_285	48969113	47634000	47634000	23814493	21972426
Pilot2_24	61383983	59562730	59562730	29778036	27318454
Pilot2_11	91064627	76763638	76763638	38379692	35816325
Pilot_272	74425337	70231414	70231414	35114099	32584569
Pilot_258	107663057	103365999	103365999	51680087	48255092
Pilot2_88	116131244	102461769	102461769	51227840	47345755
Pilot2_54	124665012	101775979	101775979	50881834	47304652
Pilot2_67	55395080	53787492	53787492	26886184	24789239
Pilot_251	82093665	79576171	79576171	39785885	37233645
Pilot2_20	104238872	97422140	97422140	48707611	44665337
Pilot_227	65727	33874	33874	16936	15798
Pilot2_21	148738114	138991599	138991599	69490501	64053345
Pilot_280	86757134	83037360	83037360	41515274	38518580
Pilot_237	148227142	129927159	129927159	64961148	60940085
Pilot_215	111636055	92926123	92926123	46461011	43355943
Pilot_261	27449776	26476385	26476385	13237685	12416198
Pilot2_13	44561184	38805347	38805347	19401376	18132310
Pilot_201	92209243	76301748	76301748	38148991	35695171
Pilot2_47	24038739	13450931	13450931	6725722	4408754
Pilot_229	13837411	12631981	12631981	6315775	5891303
Pilot2_25	42902853	37319555	37319555	18657478	17277462
Pilot_267	50248279	48805990	48805990	24401653	22813612
Pilot_277	76805824	74034274	74034274	37013398	34294560
Pilot2_66	103908621	100923457	100923457	50452644	46477079
Pilot_228	79010646	76721885	76721885	38358011	35802511
Pilot_239	108727205	88569021	88569021	44282020	41496812
Pilot2_19	38211353	35058916	35058916	17527575	16234193
Pilot2_29	32838742	31900868	31900868	15947859	14757566
Pilot2_61	80082636	67318981	67318981	33657803	31053300
Pilot_245	80807578	72155626	72155626	36076132	33626405
Pilot_292	95731934	93235675	93235675	46614641	43754890
Pilot_219	61257160	59635536	59635536	29815726	27826902
Pilot2_60	43447882	39540527	39540527	19767877	18145410
Pilot_282	24420547	21288603	21288603	10643915	9856640
Pilot2_64	30931702	30089953	30089953	15041869	13907332
Pilot_254	64626135	55930009	55930009	27964275	26236820
Pilot_222	58336882	52570306	52570306	26283589	24522365
Pilot2_5	100299605	85254809	85254809	42624817	39936997
Pilot2_31	98772305	88267639	88267639	44129792	41246151
Pilot2_39	128762986	109507707	109507707	54752522	50941942
Pilot_203	66629652	55741430	55741430	27869855	26034592
Pilot_231	46600586	45556985	45556985	22775512	21060653
Pilot_223	77988984	72556617	72556617	36276611	33913523
Pilot2_89	53766030	46613476	46613476	23305829	21856961
Pilot2_78	46585371	38329640	38329640	19163398	17816662
Pilot_291	46876012	45433678	45433678	22715192	20962656
Pilot2_53	54070396	52145058	52145058	26068444	23955285
Pilot2_3	91535036	78762189	78762189	39379586	36809829
Pilot2_40	62941039	52289367	52289367	26142802	24329673
Pilot_247	56008935	54103487	54103487	27049464	25157803
Pilot_218	202624112	166003140	166003140	82997927	77481896
Pilot_235	113764884	94783479	94783479	47389268	44334563
Pilot2_81	76571314	72919201	72919201	36455777	33433247
Pilot_275	56522327	55009877	55009877	27501175	25393146
Pilot_259	69237735	63060731	63060731	31528514	29384773
Pilot2_65	33140408	31900486	31900486	15944567	14570684
Pilot_298	65639949	57622587	57622587	28809942	26911242
Pilot_236	62893143	54907265	54907265	27453227	25666594
Pilot2_44	84329856	76302803	76302803	38149730	35407196
Pilot_207	164846902	133749552	133749552	66870811	62588292
Pilot2_18	92539894	77291921	77291921	38644168	35935279
Pilot_290	22716149	22076632	22076632	11037237	10116006
Pilot2_36	32192522	31250218	31250218	15620633	14396514
Pilot2_48	98919979	83159993	83159993	41577687	38617993
Pilot_214	21302778	17353857	17353857	8676788	8091622
Pilot2_76	39899678	38622104	38622104	19309018	17821880
Pilot_281	36640656	35556904	35556904	17777508	16572086
Pilot_212	50769962	40826121	40826121	20411910	19123968
Pilot_206	85743398	77834816	77834816	38915814	36484087
Pilot_253	88320918	70914701	70914701	35455757	33195124
Pilot_273	71523783	58191117	58191117	29094774	27017683
Pilot_204	80291283	65504337	65504337	32750629	30516479
Pilot_238	112697570	94890798	94890798	47443936	44441577
Pilot_293	47428037	43704556	43704556	21851067	20500616
Pilot_209	51552831	49577965	49577965	24787468	23040264
Pilot2_6	121082249	102147238	102147238	51072703	47777311
Pilot2_55	114037354	107815519	107815519	53904684	49622891

## Sheet: ST3
Features	Silhouette Score
Copy Number logR (ichorCNA)	0.018
GC% Corrected Fragment Coverage	0.077
DELFI	0.069
End Motif Proportion	0.015
Fragment Length	0.028
Genome-Wide MDS	0.017
rMDS control (3' end motif)	0.137
rMDS (5' end motif)	0.3
Tumor Fraction (ichorCNA)	0.03

## Sheet: ST4
Cluster 1				Cluster 2				Cluster 3
chrom	start	end		chrom	start	end		chrom	start	end
chr1	16000000	16500000		chr21	24000000	24500000		chr11	126500000	127000000
chr8	141500000	142000000		chr14	52500000	53000000		chr9	132000000	132500000
chr12	111000000	111500000		chr13	99000000	99500000		chr10	129500000	130000000
chr1	11500000	12000000		chr4	143000000	143500000		chr8	139000000	139500000
chr19	1500000	2000000		chr12	76000000	76500000		chr15	66500000	67000000
chr9	135500000	136000000		chr13	91000000	91500000		chr3	135000000	135500000
chr9	134000000	134500000		chr7	77500000	78000000		chr17	39000000	39500000
chr4	7000000	7500000		chr16	6000000	6500000		chr16	3500000	4000000
chr15	88000000	88500000		chr7	114500000	115000000		chr7	21000000	21500000
chr8	142500000	143000000		chr1	194000000	194500000		chr22	47000000	47500000
chr1	37000000	37500000		chr4	65500000	66000000		chr19	31500000	32000000
chr19	5000000	5500000		chr4	87000000	87500000		chr14	76000000	76500000
chr17	6000000	6500000		chr4	87500000	88000000		chr19	48000000	48500000
chr4	1500000	2000000		chr6	129500000	130000000		chr2	78000000	78500000
chr9	129000000	129500000		chr7	120500000	121000000		chr8	122500000	123000000
chr19	7500000	8000000		chr4	176000000	176500000		chr12	123000000	123500000
chr22	44500000	45000000		chr2	151000000	151500000		chr16	73500000	74000000
chr10	86000000	86500000		chr9	11000000	11500000		chr2	31000000	31500000
chr20	62000000	62500000		chr11	103000000	103500000		chr4	127000000	127500000
chr22	43000000	43500000		chr9	5500000	6000000		chr10	100000000	100500000
chr22	30000000	30500000		chr19	46500000	47000000		chr16	87000000	87500000
chr4	6000000	6500000		chr1	169500000	170000000		chr3	141000000	141500000
chr6	168000000	168500000		chr11	83500000	84000000		chr17	57500000	58000000
chr1	19000000	19500000		chr2	61000000	61500000		chr20	32000000	32500000
chr17	79500000	80000000		chr11	97500000	98000000		chr6	40500000	41000000
chr19	50500000	51000000		chr18	21000000	21500000		chr12	29500000	30000000
chr2	120500000	121000000		chr5	160500000	161000000		chr15	25500000	26000000
chr1	2000000	2500000		chr1	65500000	66000000		chr9	108500000	109000000
chr12	113500000	114000000		chr2	135000000	135500000		chr16	48500000	49000000
chr10	133000000	133500000		chr10	61000000	61500000		chr9	107000000	107500000
chr22	48500000	49000000		chr6	18500000	19000000		chr8	18500000	19000000
chr8	139500000	140000000		chr6	11500000	12000000		chr5	171500000	172000000
chr6	34000000	34500000		chr12	69500000	70000000		chr2	190000000	190500000
chr20	48500000	49000000		chr4	64500000	65000000		chr7	47000000	47500000
chr11	69000000	69500000		chr5	120500000	121000000		chr7	156000000	156500000
chr22	37000000	37500000		chr14	31500000	32000000		chr13	25000000	25500000
chr1	156500000	157000000		chr3	106000000	106500000		chr16	26500000	27000000
chr1	43000000	43500000		chr15	97500000	98000000		chr8	8500000	9000000
chr7	151000000	151500000		chr3	152000000	152500000		chr6	50000000	50500000
chr9	126500000	127000000		chr3	30000000	30500000		chr3	14500000	15000000
chr6	39000000	39500000		chr5	117000000	117500000		chr15	50000000	50500000
chr14	94500000	95000000		chr18	31500000	32000000		chr5	38500000	39000000
chr1	3000000	3500000		chr3	172500000	173000000		chr3	69500000	70000000
chr7	132000000	132500000		chr9	75500000	76000000		chr6	17000000	17500000
chr21	44500000	45000000		chr1	113500000	114000000		chr11	110000000	110500000
chr1	36500000	37000000		chr6	27000000	27500000		chr18	65000000	65500000
chr9	133500000	134000000		chr6	26000000	26500000		chr1	171000000	171500000
chr4	500000	1000000		chr2	32500000	33000000		chr6	166500000	167000000
chr17	79000000	79500000		chr8	121000000	121500000		chr7	95000000	95500000
chr9	136500000	137000000		chr7	12000000	12500000		chr12	21000000	21500000
chr1	9000000	9500000		chr7	97000000	97500000		chr6	66000000	66500000
chr10	70500000	71000000		chr17	13000000	13500000		chr16	7500000	8000000
chr7	2500000	3000000		chr2	188500000	189000000		chr10	122500000	123000000
chr20	24500000	25000000		chr7	8000000	8500000		chr10	121500000	122000000
chr19	29000000	29500000		chr13	68000000	68500000		chr1	247000000	247500000
chr2	240000000	240500000		chr6	93500000	94000000		chr1	74000000	74500000
chr1	228000000	228500000		chr4	29000000	29500000		chr8	29500000	30000000
chr16	87500000	88000000		chr2	227500000	228000000		chr18	25000000	25500000
chr2	239500000	240000000		chr6	2500000	3000000		chr9	107500000	108000000
chr17	74500000	75000000		chr3	24500000	25000000		chr9	98500000	99000000
chr11	119500000	120000000		chr14	84000000	84500000		chr2	16000000	16500000
chr9	136000000	136500000		chr9	3000000	3500000		chr14	48500000	49000000
chr16	88500000	89000000		chr3	158500000	159000000		chr6	22500000	23000000
chr10	124000000	124500000		chr6	148000000	148500000		chr3	145500000	146000000
chr9	137000000	137500000		chr8	129500000	130000000		chr5	163000000	163500000
chr16	66000000	66500000		chr9	103000000	103500000		chr10	125000000	125500000
chr20	63000000	63500000		chr10	95000000	95500000		chr12	14500000	15000000
chr1	4500000	5000000		chr7	116000000	116500000		chr21	42000000	42500000
chr1	6000000	6500000		chr9	10000000	10500000		chr3	10000000	10500000
chr16	49500000	50000000		chr1	237000000	237500000		chr13	47500000	48000000
chr12	124000000	124500000		chr8	35500000	36000000		chr18	73000000	73500000
chr11	75000000	75500000		chr2	192000000	192500000		chr4	162500000	163000000
chr10	132000000	132500000		chr2	107000000	107500000		chr15	33500000	34000000
chr4	8000000	8500000		chr6	125500000	126000000		chr12	105500000	106000000
chr9	133000000	133500000		chr4	46500000	47000000		chr9	95000000	95500000
chr22	44000000	44500000		chr5	97000000	97500000		chr9	128000000	128500000
chr6	33500000	34000000		chr14	41000000	41500000		chr20	40000000	40500000
chr3	127000000	127500000		chr5	64500000	65000000		chr22	29000000	29500000
chr11	44500000	45000000		chr7	115500000	116000000		chr1	154500000	155000000
chr12	132000000	132500000		chr1	68000000	68500000		chr17	28500000	29000000
chr16	85000000	85500000		chr20	3000000	3500000		chr20	38500000	39000000
chr20	63500000	64000000		chr5	78000000	78500000		chr3	185500000	186000000
chr15	74000000	74500000		chr11	74000000	74500000		chr5	84000000	84500000
chr7	1000000	1500000		chr4	122000000	122500000		chr17	30000000	30500000
chr4	1000000	1500000		chr17	71000000	71500000		chr5	107000000	107500000
chr17	75500000	76000000		chr7	11000000	11500000		chr16	9000000	9500000
chr17	3500000	4000000		chr9	86000000	86500000		chr16	49000000	49500000
chr10	79000000	79500000		chr1	88000000	88500000		chr17	10000000	10500000
chr11	64500000	65000000		chr4	13500000	14000000		chr17	33000000	33500000
chr19	35500000	36000000		chr3	2000000	2500000		chr17	41500000	42000000
chr16	89500000	90000000		chr11	31500000	32000000		chr14	97000000	97500000
chr5	179000000	179500000		chr2	51500000	52000000		chr5	126000000	126500000
chr12	52000000	52500000		chr11	121500000	122000000		chr5	39000000	39500000
				chr3	182000000	182500000		chr13	59000000	59500000
				chr7	121000000	121500000		chr12	5500000	6000000
				chr12	19500000	20000000		chr18	48500000	49000000
				chr7	40000000	40500000		chr1	62000000	62500000
				chr4	121000000	121500000		chr5	124000000	124500000
				chr3	190500000	191000000		chr1	47500000	48000000
				chr6	82000000	82500000		chr2	179500000	180000000
				chr1	100500000	101000000		chr4	6500000	7000000
				chr9	84000000	84500000		chr19	51000000	51500000
				chr10	27500000	28000000		chr3	167000000	167500000
				chr4	103000000	103500000		chr11	18500000	19000000
				chr13	75500000	76000000		chr15	79000000	79500000
				chr6	116000000	116500000		chr8	41500000	42000000
				chr6	126000000	126500000		chr1	6500000	7000000
				chr4	80500000	81000000		chr11	133500000	134000000
				chr12	88000000	88500000		chr4	97500000	98000000
				chr14	68000000	68500000		chr14	100000000	100500000
				chr10	17500000	18000000		chr6	19500000	20000000
				chr2	174000000	174500000		chr16	66500000	67000000
				chr18	42500000	43000000		chr19	51500000	52000000
				chr12	26000000	26500000		chr1	29000000	29500000
				chr4	27000000	27500000		chr22	35000000	35500000
				chr9	81500000	82000000		chr10	52500000	53000000
				chr3	104500000	105000000		chr4	176500000	177000000
				chr8	137000000	137500000		chr14	90000000	90500000
				chr6	97000000	97500000		chr16	58000000	58500000
				chr4	71000000	71500000		chr2	196000000	196500000
				chr13	46000000	46500000		chr11	66500000	67000000
				chr2	184500000	185000000		chr1	229000000	229500000
				chr11	21000000	21500000		chr2	229500000	230000000
				chr5	31000000	31500000		chr18	73500000	74000000
				chr2	197500000	198000000		chr13	68500000	69000000
				chr10	51000000	51500000		chr2	121500000	122000000
				chr16	53000000	53500000		chr11	123500000	124000000
				chr4	96000000	96500000		chr1	199500000	200000000
				chr5	66500000	67000000		chr20	33500000	34000000
				chr1	213000000	213500000		chr3	41500000	42000000
				chr1	171500000	172000000		chr5	76000000	76500000
				chr5	103000000	103500000		chr16	84000000	84500000
				chr11	7000000	7500000		chr20	25000000	25500000
				chr1	66000000	66500000		chr14	90500000	91000000
				chr3	19500000	20000000		chr3	16000000	16500000
				chr7	40500000	41000000		chr1	175500000	176000000
				chr9	36000000	36500000		chr13	110500000	111000000
				chr12	30000000	30500000		chr2	55000000	55500000
				chr1	93000000	93500000		chr17	72000000	72500000
				chr2	176000000	176500000		chr1	234500000	235000000
				chr16	56000000	56500000		chr12	10000000	10500000
				chr12	47000000	47500000		chr19	15000000	15500000
				chr5	129500000	130000000		chr22	27500000	28000000
				chr4	56500000	57000000		chr2	71000000	71500000
				chr11	20000000	20500000		chr19	32000000	32500000
				chr5	72000000	72500000		chr17	70500000	71000000
				chr4	95000000	95500000		chr18	48000000	48500000
				chr10	35500000	36000000		chr19	16500000	17000000
				chr2	226000000	226500000		chr14	91000000	91500000
				chr8	104000000	104500000		chr21	42500000	43000000
				chr11	96000000	96500000		chr22	31500000	32000000
				chr4	157000000	157500000		chr18	46500000	47000000
				chr14	79500000	80000000		chr2	31500000	32000000
				chr6	15000000	15500000		chr13	23500000	24000000
				chr9	19000000	19500000		chr9	90500000	91000000
				chr13	39000000	39500000		chr16	82500000	83000000
				chr19	44000000	44500000		chr1	20000000	20500000
				chr14	78500000	79000000		chr8	25500000	26000000
				chr5	87000000	87500000		chr2	2500000	3000000
				chr12	46500000	47000000		chr22	33000000	33500000
				chr2	50500000	51000000		chr18	25500000	26000000
				chr2	102000000	102500000		chr1	56500000	57000000
				chr9	20500000	21000000		chr20	51000000	51500000
				chr10	14000000	14500000		chr17	80000000	80500000
				chr17	60500000	61000000		chr6	43500000	44000000
				chr5	109500000	110000000		chr2	23500000	24000000
				chr7	33000000	33500000		chr1	53000000	53500000
				chr1	69500000	70000000		chr16	65500000	66000000
				chr14	103000000	103500000		chr3	127500000	128000000
				chr13	88000000	88500000		chr20	9500000	10000000
				chr2	189500000	190000000		chr1	219500000	220000000
				chr11	96500000	97000000		chr15	88500000	89000000
				chr6	164500000	165000000		chr12	98000000	98500000
				chr4	80000000	80500000		chr1	119000000	119500000
				chr4	159000000	159500000		chr10	107500000	108000000
				chr7	105000000	105500000		chr18	62000000	62500000
				chr13	22000000	22500000		chr11	116500000	117000000
				chr1	84000000	84500000		chr3	48500000	49000000
				chr12	8500000	9000000		chr13	27000000	27500000
				chr4	171000000	171500000		chr2	95000000	95500000
				chr13	63500000	64000000		chr7	45000000	45500000
				chr3	177000000	177500000		chr6	79500000	80000000
				chr2	13000000	13500000		chr10	89500000	90000000
				chr6	138000000	138500000		chr6	42000000	42500000
				chr3	87500000	88000000		chr1	34000000	34500000
				chr18	60000000	60500000		chr20	37500000	38000000
				chr6	148500000	149000000		chr3	129500000	130000000
				chr1	105500000	106000000		chr5	110000000	110500000
				chr2	143000000	143500000		chr5	6500000	7000000
				chr3	111500000	112000000		chr7	96000000	96500000
				chr2	202500000	203000000		chr8	65500000	66000000
				chr14	41500000	42000000		chr3	193500000	194000000
				chr5	100500000	101000000		chr21	40500000	41000000
				chr7	50000000	50500000		chr3	118500000	119000000
				chr12	95000000	95500000		chr14	84500000	85000000
				chr3	0	500000		chr1	159500000	160000000
				chr5	8000000	8500000		chr8	56000000	56500000
				chr6	144000000	144500000		chr20	1000000	1500000
				chr3	143000000	143500000		chr7	113500000	114000000
				chr11	87000000	87500000		chr5	43500000	44000000
				chr2	116000000	116500000		chr12	132500000	133000000
				chr4	175500000	176000000		chr19	38000000	38500000
				chr10	62000000	62500000		chr1	224500000	225000000
				chr7	17500000	18000000		chr2	236000000	236500000
				chr16	23500000	24000000		chr18	75000000	75500000
				chr12	62000000	62500000		chr2	71500000	72000000
				chr18	69500000	70000000		chr5	159500000	160000000
				chr1	174500000	175000000		chr5	85000000	85500000
				chr4	38000000	38500000		chr8	79500000	80000000
				chr3	17500000	18000000		chr10	5000000	5500000
				chr1	208500000	209000000		chr8	37500000	38000000
				chr2	148000000	148500000		chr2	171000000	171500000
				chr12	82500000	83000000		chr19	5500000	6000000
				chr20	8000000	8500000		chr8	61000000	61500000
				chr7	125000000	125500000		chr15	97000000	97500000
				chr9	28000000	28500000		chr15	51500000	52000000
				chr12	45500000	46000000		chr4	52500000	53000000
				chr2	201000000	201500000		chr5	139000000	139500000
				chr5	114000000	114500000		chr6	36500000	37000000
				chr9	78000000	78500000		chr7	137500000	138000000
				chr2	228500000	229000000		chr5	41000000	41500000
				chr3	80500000	81000000		chr3	192500000	193000000
				chr5	164000000	164500000		chr5	135000000	135500000
				chr3	97500000	98000000		chr8	89500000	90000000
				chr13	101500000	102000000		chr20	43000000	43500000
				chr8	59000000	59500000		chr18	1000000	1500000
				chr6	165000000	165500000		chr22	45500000	46000000
				chr20	42000000	42500000		chr2	139000000	139500000
				chr20	55500000	56000000		chr6	90500000	91000000
				chr3	119500000	120000000		chr6	21000000	21500000
				chr2	153500000	154000000		chr12	1500000	2000000
				chr5	63000000	63500000		chr18	71000000	71500000
				chr4	105500000	106000000		chr1	58000000	58500000
				chr11	84000000	84500000		chr18	49000000	49500000
				chr5	98000000	98500000		chr17	44000000	44500000
				chr3	173500000	174000000		chr15	49500000	50000000
				chr6	80500000	81000000		chr21	28500000	29000000
				chr12	9500000	10000000		chr11	80500000	81000000
				chr4	140000000	140500000		chr5	68500000	69000000
				chr5	81000000	81500000		chr2	158000000	158500000
				chr2	224500000	225000000		chr2	74000000	74500000
				chr9	15000000	15500000		chr7	98500000	99000000
				chr1	96000000	96500000		chr2	34500000	35000000
				chr8	46000000	46500000		chr16	13500000	14000000
				chr12	71500000	72000000		chr11	66000000	66500000
				chr13	104500000	105000000		chr9	13500000	14000000
				chr6	129000000	129500000		chr4	2500000	3000000
				chr8	128000000	128500000		chr21	41500000	42000000
				chr7	82000000	82500000		chr9	32500000	33000000
				chr11	74500000	75000000		chr15	73500000	74000000
				chr8	35000000	35500000		chr8	127500000	128000000
				chr8	112000000	112500000		chr10	108500000	109000000
				chr21	29500000	30000000		chr2	72500000	73000000
				chr7	79500000	80000000		chr1	166000000	166500000
				chr10	34000000	34500000		chr8	77500000	78000000
				chr11	95500000	96000000		chr6	142500000	143000000
				chr10	75000000	75500000		chr5	149000000	149500000
				chr11	27500000	28000000		chr22	43500000	44000000
				chr6	16500000	17000000		chr16	82000000	82500000
				chr11	102000000	102500000		chr5	137500000	138000000
				chr4	163000000	163500000		chr3	183500000	184000000
				chr13	77000000	77500000		chr14	78000000	78500000
				chr20	35500000	36000000		chr2	8000000	8500000
				chr10	33500000	34000000		chr16	64000000	64500000
				chr18	76500000	77000000		chr11	130000000	130500000
				chr5	68000000	68500000		chr1	19500000	20000000
				chr5	102500000	103000000		chr18	74000000	74500000
				chr2	64500000	65000000		chr2	26500000	27000000
				chr18	58500000	59000000		chr8	57500000	58000000
				chr4	127500000	128000000		chr8	79000000	79500000
				chr4	67500000	68000000		chr10	103000000	103500000
				chr1	35500000	36000000		chr1	195500000	196000000
				chr15	37000000	37500000		chr17	66500000	67000000
				chr12	64500000	65000000		chr10	32000000	32500000
				chr6	138500000	139000000		chr15	87000000	87500000
				chr6	132500000	133000000		chr12	114000000	114500000
				chr8	97000000	97500000		chr1	97500000	98000000
				chr8	63500000	64000000		chr4	82500000	83000000
				chr2	176500000	177000000		chr4	83500000	84000000
				chr5	59000000	59500000		chr6	24500000	25000000
				chr8	28500000	29000000		chr1	231000000	231500000
				chr12	33000000	33500000		chr14	76500000	77000000
				chr10	53500000	54000000		chr12	108000000	108500000
				chr6	10500000	11000000		chr1	33500000	34000000
				chr3	27500000	28000000		chr5	177000000	177500000
				chr2	9000000	9500000		chr10	67000000	67500000
				chr12	55000000	55500000		chr4	108000000	108500000
				chr5	138500000	139000000		chr10	123500000	124000000
				chr5	112500000	113000000		chr3	122000000	122500000
				chr3	145000000	145500000		chr16	79000000	79500000
				chr15	58500000	59000000		chr2	86000000	86500000
				chr10	10000000	10500000		chr1	74500000	75000000
				chr4	167000000	167500000		chr16	46500000	47000000
				chr13	28000000	28500000		chr12	101500000	102000000
				chr4	44500000	45000000		chr15	48000000	48500000
				chr2	150000000	150500000		chr22	30500000	31000000
				chr4	48000000	48500000		chr11	70000000	70500000
				chr11	83000000	83500000		chr10	7000000	7500000
				chr4	37500000	38000000		chr14	98500000	99000000
				chr14	73000000	73500000		chr5	167500000	168000000
				chr1	88500000	89000000		chr10	126000000	126500000
				chr7	39500000	40000000		chr20	47000000	47500000
				chr2	54500000	55000000		chr17	64000000	64500000
				chr4	39000000	39500000		chr1	32000000	32500000
				chr2	122500000	123000000		chr2	18000000	18500000
				chr4	137500000	138000000		chr16	73000000	73500000
				chr4	145000000	145500000		chr1	106500000	107000000
				chr2	77000000	77500000		chr7	54500000	55000000
				chr12	32500000	33000000		chr3	11000000	11500000
				chr8	124500000	125000000		chr16	57000000	57500000
				chr6	38000000	38500000		chr9	130000000	130500000
				chr16	71500000	72000000		chr9	126000000	126500000
				chr4	90500000	91000000		chr18	11500000	12000000
				chr3	119000000	119500000		chr9	93500000	94000000
				chr2	84500000	85000000		chr10	130500000	131000000
				chr1	218500000	219000000		chr5	130000000	130500000
				chr1	195000000	195500000		chr20	22500000	23000000
				chr16	60500000	61000000		chr9	70500000	71000000
				chr7	17000000	17500000		chr5	55000000	55500000
				chr3	102500000	103000000		chr10	80000000	80500000
				chr12	42500000	43000000		chr2	41000000	41500000
				chr7	68500000	69000000		chr11	86500000	87000000
				chr8	26500000	27000000		chr3	123000000	123500000
				chr11	107500000	108000000		chr2	157000000	157500000
				chr2	177000000	177500000		chr2	185000000	185500000
				chr8	17000000	17500000		chr1	87500000	88000000
				chr2	18500000	19000000		chr14	22500000	23000000
				chr4	167500000	168000000		chr19	30000000	30500000
				chr18	62500000	63000000		chr10	11000000	11500000
				chr12	81500000	82000000		chr11	44000000	44500000
				chr4	94000000	94500000		chr8	138500000	139000000
				chr1	197500000	198000000		chr11	122500000	123000000
				chr15	63500000	64000000		chr8	23000000	23500000
				chr5	77500000	78000000		chr15	101000000	101500000
				chr4	132000000	132500000		chr6	37000000	37500000
				chr12	80000000	80500000		chr5	52500000	53000000
				chr2	166000000	166500000		chr14	97500000	98000000
				chr12	100500000	101000000		chr17	33500000	34000000
				chr4	26000000	26500000		chr6	117500000	118000000
				chr6	146500000	147000000		chr14	56000000	56500000
				chr13	29000000	29500000		chr3	131500000	132000000
				chr5	67000000	67500000		chr1	90500000	91000000
				chr3	140000000	140500000		chr9	33000000	33500000
				chr5	155500000	156000000		chr5	75000000	75500000
				chr9	118500000	119000000		chr15	25000000	25500000
				chr2	32000000	32500000		chr1	191000000	191500000
				chr5	81500000	82000000		chr3	159000000	159500000
				chr2	140500000	141000000		chr5	158000000	158500000
				chr5	95500000	96000000		chr12	127000000	127500000
				chr12	51000000	51500000		chr13	74500000	75000000
				chr14	26500000	27000000		chr8	28000000	28500000
				chr1	84500000	85000000		chr22	26500000	27000000
				chr3	130500000	131000000		chr2	219500000	220000000
				chr13	54000000	54500000		chr9	34000000	34500000
				chr6	149000000	149500000		chr7	99500000	100000000
				chr3	94000000	94500000		chr19	40000000	40500000
				chr6	76000000	76500000		chr7	55000000	55500000
				chr3	110000000	110500000		chr3	83000000	83500000
				chr1	162500000	163000000		chr12	131000000	131500000
				chr6	9000000	9500000		chr5	89500000	90000000
				chr4	100000000	100500000		chr21	39000000	39500000
				chr21	34500000	35000000		chr17	9500000	10000000
				chr8	66500000	67000000		chr1	102000000	102500000
				chr2	206000000	206500000		chr3	195000000	195500000
				chr8	113500000	114000000		chr2	72000000	72500000
				chr4	33500000	34000000		chr4	24000000	24500000
				chr3	132500000	133000000		chr7	50500000	51000000
				chr4	72500000	73000000		chr11	73500000	74000000
				chr3	167500000	168000000		chr11	40000000	40500000
				chr16	78000000	78500000		chr19	29500000	30000000
				chr3	147000000	147500000		chr13	66500000	67000000
				chr18	21500000	22000000		chr20	39000000	39500000
				chr1	160500000	161000000		chr9	87500000	88000000
				chr4	146000000	146500000		chr12	121000000	121500000
				chr12	49000000	49500000		chr2	238000000	238500000
				chr14	51500000	52000000		chr5	78500000	79000000
				chr2	52000000	52500000		chr15	87500000	88000000
				chr2	164000000	164500000		chr11	81500000	82000000
				chr21	23000000	23500000		chr16	17000000	17500000
				chr5	119500000	120000000		chr2	67000000	67500000
				chr11	63500000	64000000		chr6	36000000	36500000
				chr14	36500000	37000000		chr1	14000000	14500000
				chr5	13000000	13500000		chr17	69500000	70000000
				chr2	210000000	210500000		chr13	113000000	113500000
				chr2	209500000	210000000		chr10	12500000	13000000
				chr8	71500000	72000000		chr17	80500000	81000000
				chr13	51500000	52000000		chr6	41500000	42000000
				chr13	33000000	33500000		chr5	93500000	94000000
				chr15	46500000	47000000		chr14	89000000	89500000
				chr4	150000000	150500000		chr1	5000000	5500000
				chr2	155000000	155500000		chr2	207500000	208000000
				chr2	140000000	140500000		chr21	35500000	36000000
				chr6	63500000	64000000		chr17	8000000	8500000
				chr9	115000000	115500000		chr12	107000000	107500000
				chr9	100000000	100500000		chr9	89000000	89500000
				chr6	21500000	22000000		chr8	34500000	35000000
				chr12	75000000	75500000		chr11	45000000	45500000
				chr4	23000000	23500000		chr14	101000000	101500000
				chr4	132500000	133000000		chr3	72000000	72500000
				chr9	8500000	9000000		chr1	50000000	50500000
				chr4	116000000	116500000		chr21	28000000	28500000
				chr11	84500000	85000000		chr5	1500000	2000000
				chr7	87500000	88000000		chr12	48500000	49000000
				chr2	34000000	34500000		chr2	220500000	221000000
				chr12	99000000	99500000		chr13	38500000	39000000
				chr1	52500000	53000000		chr2	66000000	66500000
				chr2	28500000	29000000		chr12	94500000	95000000
				chr1	183000000	183500000		chr12	61000000	61500000
				chr13	32000000	32500000		chr2	118500000	119000000
				chr12	41500000	42000000		chr13	24000000	24500000
				chr2	167000000	167500000		chr1	56000000	56500000
				chr8	90500000	91000000		chr7	51000000	51500000
				chr3	58000000	58500000		chr2	107500000	108000000
				chr14	82500000	83000000		chr16	72500000	73000000
				chr21	38000000	38500000		chr10	127000000	127500000
				chr5	152500000	153000000		chr10	1500000	2000000
				chr12	93000000	93500000		chr18	23500000	24000000
				chr1	66500000	67000000		chr6	158000000	158500000
				chr11	102500000	103000000		chr2	15500000	16000000
				chr8	120000000	120500000		chr3	58500000	59000000
				chr4	177000000	177500000		chr2	149500000	150000000
				chr1	57500000	58000000		chr15	60000000	60500000
				chr2	146500000	147000000		chr20	4000000	4500000
				chr3	94500000	95000000		chr1	239000000	239500000
				chr21	29000000	29500000		chr14	55500000	56000000
				chr11	101000000	101500000		chr2	230500000	231000000
				chr20	7000000	7500000		chr6	126500000	127000000
				chr14	56500000	57000000		chr10	85000000	85500000
				chr3	25000000	25500000
				chr7	124500000	125000000
				chr6	76500000	77000000
				chr13	55000000	55500000
				chr3	107500000	108000000
				chr4	150500000	151000000
				chr10	88500000	89000000
				chr4	36000000	36500000
				chr2	101500000	102000000
				chr15	35000000	35500000
				chr14	48000000	48500000
				chr5	111000000	111500000
				chr6	133500000	134000000
				chr17	53000000	53500000
				chr7	36500000	37000000
				chr3	83500000	84000000
				chr4	141000000	141500000
				chr15	38500000	39000000
				chr4	37000000	37500000
				chr17	48000000	48500000
				chr4	168500000	169000000
				chr1	217000000	217500000
				chr8	77000000	77500000
				chr6	157500000	158000000
				chr9	82500000	83000000
				chr3	70500000	71000000
				chr6	72500000	73000000
				chr2	161500000	162000000
				chr12	76500000	77000000
				chr13	61000000	61500000
				chr12	82000000	82500000
				chr15	40500000	41000000
				chr8	111000000	111500000
				chr8	86500000	87000000
				chr5	92000000	92500000
				chr2	187000000	187500000
				chr6	64500000	65000000
				chr5	80000000	80500000
				chr6	119500000	120000000
				chr3	81000000	81500000
				chr11	22500000	23000000
				chr2	77500000	78000000
				chr12	92000000	92500000
				chr8	17500000	18000000
				chr1	67500000	68000000
				chr9	119000000	119500000
				chr6	55000000	55500000
				chr3	161500000	162000000
				chr6	155500000	156000000
				chr9	74000000	74500000
				chr10	7500000	8000000
				chr14	43500000	44000000
				chr5	135500000	136000000
				chr7	48000000	48500000
				chr2	49500000	50000000
				chr12	68500000	69000000
				chr2	145000000	145500000
				chr2	172000000	172500000
				chr2	175500000	176000000
				chr10	115000000	115500000
				chr7	81000000	81500000
				chr3	143500000	144000000
				chr2	57500000	58000000
				chr6	50500000	51000000
				chr11	35500000	36000000
				chr7	133000000	133500000
				chr14	61500000	62000000
				chr2	148500000	149000000
				chr11	88500000	89000000
				chr1	216000000	216500000
				chr6	25500000	26000000
				chr2	212000000	212500000
				chr4	187500000	188000000
				chr14	60500000	61000000
				chr13	83500000	84000000
				chr15	42500000	43000000
				chr14	44000000	44500000
				chr7	9000000	9500000
				chr4	117000000	117500000
				chr1	114500000	115000000
				chr6	119000000	119500000
				chr3	120500000	121000000
				chr4	180000000	180500000
				chr2	161000000	161500000
				chr8	70000000	70500000
				chr4	160000000	160500000
				chr9	72000000	72500000
				chr6	124000000	124500000
				chr9	92000000	92500000
				chr2	153000000	153500000
				chr5	45000000	45500000
				chr4	114500000	115000000
				chr3	117000000	117500000
				chr2	104500000	105000000
				chr6	103500000	104000000
				chr13	80500000	81000000
				chr10	4000000	4500000
				chr8	51500000	52000000
				chr4	19500000	20000000
				chr16	62500000	63000000
				chr3	109500000	110000000
				chr7	31500000	32000000
				chr13	107500000	108000000
				chr9	30000000	30500000
				chr3	64500000	65000000
				chr10	93000000	93500000
				chr8	51000000	51500000
				chr6	45500000	46000000
				chr4	73000000	73500000
				chr2	124500000	125000000
				chr12	16500000	17000000
				chr3	188000000	188500000
				chr21	20500000	21000000
				chr3	134000000	134500000
				chr21	15000000	15500000
				chr3	113500000	114000000
				chr8	136500000	137000000
				chr2	145500000	146000000
				chr12	18000000	18500000
				chr1	181000000	181500000
				chr3	65000000	65500000
				chr4	161000000	161500000
				chr7	123000000	123500000
				chr6	149500000	150000000
				chr6	155000000	155500000
				chr1	20500000	21000000
				chr4	20000000	20500000
				chr9	22500000	23000000
				chr1	81500000	82000000
				chr3	186500000	187000000
				chr15	38000000	38500000

## Sheet: ST5
CLUSTER	source	term_me	term_id	highlighted	adjusted_p_value	negative_log10_of_adjusted_p_value	term_size	query_size	intersection_size	effective_domain_size	intersections
1	GO:MF	structural constituent of skin epidermis	GO:0030280	TRUE	6.0064e-06	5.22138	37	791	12	20196	ENSG00000135443,ENSG00000135480,ENSG00000161849,ENSG00000161850,ENSG00000167767,ENSG00000170442,ENSG00000170454,ENSG00000170465,ENSG00000170523,ENSG00000185479,ENSG00000205420,ENSG00000205426
1	GO:BP	keratinization	GO:0031424	TRUE	0.0149572	1.82515	82	759	13	21017	ENSG00000167754,ENSG00000135443,ENSG00000135480,ENSG00000161849,ENSG00000161850,ENSG00000167767,ENSG00000170442,ENSG00000170454,ENSG00000170465,ENSG00000170523,ENSG00000185479,ENSG00000205420,ENSG00000205426
1	GO:BP	intermediate filament organization	GO:0045109	TRUE	0.0228669	1.64079	73	759	12	21017	ENSG00000135443,ENSG00000135480,ENSG00000161849,ENSG00000161850,ENSG00000167767,ENSG00000170442,ENSG00000170454,ENSG00000170465,ENSG00000170523,ENSG00000185479,ENSG00000205420,ENSG00000205426
1	GO:CC	keratin filament	GO:0045095	TRUE	1.83e-16	15.7367	95	827	29	22115	ENSG00000187175,ENSG00000187766,ENSG00000188155,ENSG00000189169,ENSG00000205439,ENSG00000205445,ENSG00000212935,ENSG00000215454,ENSG00000215455,ENSG00000221837,ENSG00000221859,ENSG00000221864,ENSG00000241123,ENSG00000243489,ENSG00000272804,ENSG00000164850,ENSG00000188878,ENSG00000135443,ENSG00000135480,ENSG00000161849,ENSG00000161850,ENSG00000167767,ENSG00000170442,ENSG00000170454,ENSG00000170465…
1	GO:CC	intermediate filament	GO:0005882	FALSE	5.39e-08	7.26823	217	827	31	22115	ENSG00000132688,ENSG00000187175,ENSG00000187766,ENSG00000188155,ENSG00000189169,ENSG00000205439,ENSG00000205445,ENSG00000212933,ENSG00000212935,ENSG00000215454,ENSG00000215455,ENSG00000221837,ENSG00000221859,ENSG00000221864,ENSG00000241123,ENSG00000243489,ENSG00000272804,ENSG00000164850,ENSG00000188878,ENSG00000135443,ENSG00000135480,ENSG00000161849,ENSG00000161850,ENSG00000167767,ENSG00000170442…
1	GO:CC	intermediate filament cytoskeleton	GO:0045111	FALSE	1.58e-07	6.80115	253	827	33	22115	ENSG00000132688,ENSG00000187175,ENSG00000187766,ENSG00000188155,ENSG00000189169,ENSG00000205439,ENSG00000205445,ENSG00000212933,ENSG00000212935,ENSG00000215454,ENSG00000215455,ENSG00000221837,ENSG00000221859,ENSG00000221864,ENSG00000241123,ENSG00000243489,ENSG00000272804,ENSG00000188566,ENSG00000164850,ENSG00000161526,ENSG00000188878,ENSG00000135443,ENSG00000135480,ENSG00000161849,ENSG00000161850…
1	GO:CC	polymeric cytoskeletal fiber	GO:0099513	FALSE	0.0351967	1.4535	806	827	52	22115	ENSG00000130559,ENSG00000160345,ENSG00000076826,ENSG00000100271,ENSG00000152969,ENSG00000125337,ENSG00000130640,ENSG00000124198,ENSG00000128340,ENSG00000132688,ENSG00000186973,ENSG00000164885,ENSG00000124721,ENSG00000164627,ENSG00000187175,ENSG00000187766,ENSG00000188155,ENSG00000189169,ENSG00000205439,ENSG00000205445,ENSG00000212933,ENSG00000212935,ENSG00000215454,ENSG00000215455,ENSG00000221837…
1	REAC	Keratinization	REAC:R-HSA-6805567	FALSE	3.1976e-06	5.49518	215	458	30	10916	ENSG00000129455,ENSG00000167754,ENSG00000187175,ENSG00000187766,ENSG00000188155,ENSG00000189169,ENSG00000205439,ENSG00000205445,ENSG00000212933,ENSG00000212935,ENSG00000215454,ENSG00000215455,ENSG00000221837,ENSG00000221859,ENSG00000221864,ENSG00000241123,ENSG00000243489,ENSG00000272804,ENSG00000135443,ENSG00000135480,ENSG00000161849,ENSG00000161850,ENSG00000167767,ENSG00000170442,ENSG00000170454…
1	WP	4p16 3 copy number variation	WP:WP5365	FALSE	3.7944e-06	5.42085	32	342	11	8722	ENSG00000013810,ENSG00000068078,ENSG00000109685,ENSG00000163950,ENSG00000168924,ENSG00000168936,ENSG00000174137,ENSG00000185049,ENSG00000249784,ENSG00000284587,ENSG00000188986
1	TF	Factor: PHB; motif: NCCCAGCCCCY	TF:M12725	FALSE	3.04e-39	38.5167	10004	838	609	20044	ENSG00000183888,ENSG00000184908,ENSG00000185519,ENSG00000186510,ENSG00000226490,ENSG00000226807,ENSG00000111245,ENSG00000111249,ENSG00000111252,ENSG00000204842,ENSG00000011021,ENSG00000116661,ENSG00000116663,ENSG00000116670,ENSG00000116685,ENSG00000116688,ENSG00000132879,ENSG00000162490,ENSG00000175206,ENSG00000177000,ENSG00000177674,ENSG00000204624,ENSG00000215910,ENSG00000071564,ENSG00000071655…
1	TF	Factor: PHB; motif: NCCCAGCCCCY; match class: 1	TF:M12725_1	FALSE	3.92e-39	38.4064	4515	838	363	20044	ENSG00000184908,ENSG00000185519,ENSG00000186510,ENSG00000226490,ENSG00000226807,ENSG00000111245,ENSG00000111249,ENSG00000204842,ENSG00000116661,ENSG00000116685,ENSG00000132879,ENSG00000175206,ENSG00000177000,ENSG00000204624,ENSG00000215910,ENSG00000071564,ENSG00000071655,ENSG00000129911,ENSG00000130270,ENSG00000133243,ENSG00000133275,ENSG00000181588,ENSG00000185988,ENSG00000107147,ENSG00000122136…
1	TF	Factor: ZNF300; motif: SWGGGGGSN; match class: 1	TF:M07486_1	FALSE	6.39e-37	36.1945	7597	838	504	20044	ENSG00000037637,ENSG00000142627,ENSG00000142632,ENSG00000173641,ENSG00000185519,ENSG00000226807,ENSG00000111249,ENSG00000111252,ENSG00000204842,ENSG00000116661,ENSG00000116663,ENSG00000116670,ENSG00000116688,ENSG00000132879,ENSG00000162490,ENSG00000175206,ENSG00000177674,ENSG00000204624,ENSG00000215910,ENSG00000071564,ENSG00000071655,ENSG00000129911,ENSG00000129968,ENSG00000130270,ENSG00000133243…
1	TF	Factor: ZNF300; motif: SWGGGGGSN	TF:M07486	FALSE	1.69e-36	35.7728	13022	838	712	20044	ENSG00000037637,ENSG00000055070,ENSG00000132881,ENSG00000142627,ENSG00000142632,ENSG00000173641,ENSG00000183888,ENSG00000185519,ENSG00000186510,ENSG00000187144,ENSG00000226807,ENSG00000111245,ENSG00000111249,ENSG00000111252,ENSG00000198324,ENSG00000204842,ENSG00000011021,ENSG00000083444,ENSG00000116661,ENSG00000116663,ENSG00000116670,ENSG00000116685,ENSG00000116688,ENSG00000120937,ENSG00000132879…
1	TF	Factor: AP-2gamma; motif: GCCYNNGGS	TF:M00470	FALSE	1.92e-36	35.7158	9660	838	589	20044	ENSG00000055070,ENSG00000132881,ENSG00000142627,ENSG00000173641,ENSG00000185519,ENSG00000111249,ENSG00000111252,ENSG00000204842,ENSG00000011021,ENSG00000083444,ENSG00000116661,ENSG00000116663,ENSG00000116670,ENSG00000116685,ENSG00000116688,ENSG00000132879,ENSG00000162490,ENSG00000175206,ENSG00000177000,ENSG00000204624,ENSG00000215910,ENSG00000071564,ENSG00000071655,ENSG00000079313,ENSG00000129911…
1	TF	Factor: ER-beta; motif: RGGTCASCNTGMCCY; match class: 1	TF:M09910_1	FALSE	2.58e-36	35.5879	4159	838	338	20044	ENSG00000142627,ENSG00000184908,ENSG00000185519,ENSG00000187144,ENSG00000226807,ENSG00000111252,ENSG00000204842,ENSG00000083444,ENSG00000116661,ENSG00000116663,ENSG00000116685,ENSG00000120937,ENSG00000132879,ENSG00000162490,ENSG00000204624,ENSG00000071564,ENSG00000129911,ENSG00000129968,ENSG00000133243,ENSG00000133275,ENSG00000181588,ENSG00000185761,ENSG00000205922,ENSG00000122133,ENSG00000122136…
1	TF	Factor: TF3C-beta; motif: CCNGGAGGGCTTCCTGGAGGAG; match class: 1	TF:M04863_1	FALSE	1.99e-35	34.7016	8785	838	551	20044	ENSG00000055070,ENSG00000132881,ENSG00000142627,ENSG00000142632,ENSG00000173641,ENSG00000184908,ENSG00000185519,ENSG00000226807,ENSG00000111249,ENSG00000111252,ENSG00000198324,ENSG00000204842,ENSG00000083444,ENSG00000116661,ENSG00000116663,ENSG00000116670,ENSG00000116685,ENSG00000120937,ENSG00000132879,ENSG00000162490,ENSG00000175206,ENSG00000204624,ENSG00000215910,ENSG00000071564,ENSG00000079313…
1	TF	Factor: LUMAN; motif: CYCAGCYYCY; match class: 1	TF:M09729_1	FALSE	2.84e-35	34.547	4748	838	366	20044	ENSG00000184908,ENSG00000185519,ENSG00000186510,ENSG00000226490,ENSG00000226807,ENSG00000111245,ENSG00000111249,ENSG00000111252,ENSG00000204842,ENSG00000116661,ENSG00000132879,ENSG00000175206,ENSG00000177674,ENSG00000204624,ENSG00000215910,ENSG00000071655,ENSG00000127540,ENSG00000133243,ENSG00000181588,ENSG00000185761,ENSG00000185988,ENSG00000205922,ENSG00000267059,ENSG00000107147,ENSG00000122140…
1	TF	Factor: AP2BETA; motif: SCCYCAGGSNN; match class: 1	TF:M13137_1	FALSE	8.77e-35	34.0569	4516	838	353	20044	ENSG00000132881,ENSG00000142632,ENSG00000173641,ENSG00000226490,ENSG00000111252,ENSG00000204624,ENSG00000071655,ENSG00000079313,ENSG00000129911,ENSG00000129968,ENSG00000130270,ENSG00000181588,ENSG00000185761,ENSG00000185988,ENSG00000205922,ENSG00000107147,ENSG00000122133,ENSG00000122140,ENSG00000130559,ENSG00000130560,ENSG00000148386,ENSG00000160345,ENSG00000160349,ENSG00000165643,ENSG00000236543…
1	TF	Factor: ZNF219; motif: SNNCAGCACCNNGGNCAGCGSC; match class: 1	TF:M13149_1	FALSE	1.09e-33	32.9619	6813	838	461	20044	ENSG00000132881,ENSG00000226490,ENSG00000226807,ENSG00000111249,ENSG00000204842,ENSG00000083444,ENSG00000116661,ENSG00000116663,ENSG00000116685,ENSG00000120937,ENSG00000132879,ENSG00000162490,ENSG00000204624,ENSG00000071564,ENSG00000071655,ENSG00000129911,ENSG00000129968,ENSG00000133243,ENSG00000133275,ENSG00000181588,ENSG00000185761,ENSG00000205922,ENSG00000107147,ENSG00000122133,ENSG00000122136…
1	TF	Factor: AP2; motif: GCCYGSGGSN	TF:M08867	FALSE	3.24e-33	32.4891	10315	838	607	20044	ENSG00000132881,ENSG00000142627,ENSG00000157191,ENSG00000173641,ENSG00000184908,ENSG00000185519,ENSG00000186510,ENSG00000226807,ENSG00000111249,ENSG00000111252,ENSG00000204842,ENSG00000011021,ENSG00000083444,ENSG00000116661,ENSG00000116670,ENSG00000116685,ENSG00000132879,ENSG00000162490,ENSG00000177000,ENSG00000177674,ENSG00000204624,ENSG00000215910,ENSG00000071564,ENSG00000071655,ENSG00000079313…
1	TF	Factor: ZFP14; motif: SCNNYCCNGNNSCTSCNC	TF:M12694	FALSE	3.42e-33	32.4657	10944	838	631	20044	ENSG00000055070,ENSG00000142627,ENSG00000157191,ENSG00000173641,ENSG00000184908,ENSG00000226490,ENSG00000226807,ENSG00000111249,ENSG00000111252,ENSG00000198324,ENSG00000204842,ENSG00000083444,ENSG00000116661,ENSG00000116663,ENSG00000116670,ENSG00000116685,ENSG00000116688,ENSG00000120937,ENSG00000132879,ENSG00000162490,ENSG00000175206,ENSG00000204624,ENSG00000215910,ENSG00000071655,ENSG00000079313…
1	TF	Factor: AP2BETA; motif: SCCYCAGGSNN	TF:M13137	FALSE	3.95e-33	32.4032	10658	838	620	20044	ENSG00000037637,ENSG00000132881,ENSG00000142627,ENSG00000142632,ENSG00000157191,ENSG00000173641,ENSG00000185519,ENSG00000226490,ENSG00000226807,ENSG00000111245,ENSG00000111249,ENSG00000111252,ENSG00000083444,ENSG00000116670,ENSG00000116688,ENSG00000120937,ENSG00000162490,ENSG00000204624,ENSG00000071564,ENSG00000071655,ENSG00000079313,ENSG00000129911,ENSG00000129968,ENSG00000130270,ENSG00000133243…
1	TF	Factor: ZNF586; motif: CAGGCCYRGAGG; match class: 1	TF:M10491_1	FALSE	1.16e-32	31.935	7841	838	504	20044	ENSG00000037637,ENSG00000055070,ENSG00000142627,ENSG00000173641,ENSG00000184908,ENSG00000185519,ENSG00000226490,ENSG00000226807,ENSG00000111245,ENSG00000111252,ENSG00000083444,ENSG00000116661,ENSG00000116663,ENSG00000120937,ENSG00000132879,ENSG00000175206,ENSG00000177674,ENSG00000071655,ENSG00000127540,ENSG00000129911,ENSG00000129968,ENSG00000130270,ENSG00000133243,ENSG00000133275,ENSG00000181588…
1	TF	Factor: AP2; motif: GCCYGSGGSN; match class: 1	TF:M08867_1	FALSE	1.49e-32	31.8259	5324	838	388	20044	ENSG00000173641,ENSG00000185519,ENSG00000111249,ENSG00000111252,ENSG00000011021,ENSG00000116685,ENSG00000162490,ENSG00000177000,ENSG00000177674,ENSG00000204624,ENSG00000071655,ENSG00000079313,ENSG00000129911,ENSG00000129968,ENSG00000130270,ENSG00000133243,ENSG00000185761,ENSG00000205922,ENSG00000213638,ENSG00000227500,ENSG00000122133,ENSG00000130559,ENSG00000130560,ENSG00000165643,ENSG00000169925…
1	TF	Factor: TR4; motif: ACCCCGS; match class: 1	TF:M04934_1	FALSE	1.86e-32	31.7301	15788	838	788	20044	ENSG00000037637,ENSG00000055070,ENSG00000132881,ENSG00000142627,ENSG00000142632,ENSG00000157191,ENSG00000173641,ENSG00000183888,ENSG00000184908,ENSG00000185519,ENSG00000186510,ENSG00000187144,ENSG00000226490,ENSG00000226807,ENSG00000111249,ENSG00000111252,ENSG00000198324,ENSG00000204842,ENSG00000011021,ENSG00000083444,ENSG00000116661,ENSG00000116663,ENSG00000116670,ENSG00000116685,ENSG00000116688…
1	TF	Factor: AP-2alpha; motif: NGCCYSNNGSN	TF:M01857	FALSE	2.32e-32	31.6336	9435	838	570	20044	ENSG00000037637,ENSG00000142627,ENSG00000157191,ENSG00000183888,ENSG00000185519,ENSG00000226807,ENSG00000111249,ENSG00000111252,ENSG00000204842,ENSG00000011021,ENSG00000083444,ENSG00000116661,ENSG00000116670,ENSG00000116685,ENSG00000132879,ENSG00000162490,ENSG00000177000,ENSG00000177674,ENSG00000204624,ENSG00000215910,ENSG00000071564,ENSG00000071655,ENSG00000079313,ENSG00000127540,ENSG00000129911…
1	TF	Factor: ZNF614; motif: NCYCWGCCYYNNN; match class: 1	TF:M09862_1	FALSE	1.77e-31	30.7526	4302	838	334	20044	ENSG00000185519,ENSG00000226490,ENSG00000111252,ENSG00000204842,ENSG00000116661,ENSG00000116670,ENSG00000116688,ENSG00000132879,ENSG00000175206,ENSG00000204624,ENSG00000215910,ENSG00000071564,ENSG00000071655,ENSG00000130270,ENSG00000133275,ENSG00000181588,ENSG00000185988,ENSG00000205922,ENSG00000107147,ENSG00000122136,ENSG00000130559,ENSG00000130560,ENSG00000148386,ENSG00000160345,ENSG00000165643…
1	TF	Factor: AP-2alpha; motif: NGCCYSNNGSN; match class: 1	TF:M01857_1	FALSE	2.12e-31	30.6734	4757	838	357	20044	ENSG00000142627,ENSG00000185519,ENSG00000111249,ENSG00000111252,ENSG00000083444,ENSG00000116661,ENSG00000116685,ENSG00000132879,ENSG00000162490,ENSG00000071564,ENSG00000071655,ENSG00000079313,ENSG00000129911,ENSG00000130270,ENSG00000133243,ENSG00000133275,ENSG00000181588,ENSG00000185761,ENSG00000185988,ENSG00000205922,ENSG00000107147,ENSG00000122136,ENSG00000122140,ENSG00000130559,ENSG00000130560…
1	TF	Factor: AP-2gamma; motif: NTGSCCTGRGGSNN	TF:M09591	FALSE	2.25e-31	30.6471	8575	838	532	20044	ENSG00000037637,ENSG00000142627,ENSG00000142632,ENSG00000157191,ENSG00000173641,ENSG00000185519,ENSG00000226490,ENSG00000111245,ENSG00000111249,ENSG00000111252,ENSG00000116688,ENSG00000120937,ENSG00000204624,ENSG00000071564,ENSG00000071655,ENSG00000079313,ENSG00000129911,ENSG00000129968,ENSG00000130270,ENSG00000133243,ENSG00000133275,ENSG00000181588,ENSG00000185761,ENSG00000205922,ENSG00000213638…
1	TF	Factor: ZNF670; motif: SNGGGCRGRG; match class: 1	TF:M13124_1	FALSE	2.55e-31	30.5934	8436	838	526	20044	ENSG00000055070,ENSG00000142632,ENSG00000184908,ENSG00000185519,ENSG00000226490,ENSG00000226807,ENSG00000111249,ENSG00000111252,ENSG00000204842,ENSG00000011021,ENSG00000116661,ENSG00000116670,ENSG00000116685,ENSG00000116688,ENSG00000132879,ENSG00000162490,ENSG00000175206,ENSG00000177000,ENSG00000177674,ENSG00000204624,ENSG00000215910,ENSG00000071564,ENSG00000071655,ENSG00000079313,ENSG00000127540…
1	TF	Factor: AP-2gamma; motif: GCCYNCRGSN; match class: 1	TF:M03811_1	FALSE	1.62e-30	29.7894	3926	838	312	20044	ENSG00000142627,ENSG00000173641,ENSG00000184908,ENSG00000186510,ENSG00000226807,ENSG00000111249,ENSG00000111252,ENSG00000011021,ENSG00000116661,ENSG00000116663,ENSG00000116670,ENSG00000116685,ENSG00000120937,ENSG00000132879,ENSG00000204624,ENSG00000071655,ENSG00000129911,ENSG00000130270,ENSG00000133243,ENSG00000133275,ENSG00000181588,ENSG00000185761,ENSG00000205922,ENSG00000107147,ENSG00000122133…
1	TF	Factor: HA95; motif: CCSNSSCCNSCNCCWSCCNS; match class: 1	TF:M13127_1	FALSE	1.78e-30	29.7503	8631	838	532	20044	ENSG00000055070,ENSG00000184908,ENSG00000185519,ENSG00000226490,ENSG00000226807,ENSG00000111249,ENSG00000111252,ENSG00000204842,ENSG00000011021,ENSG00000083444,ENSG00000116661,ENSG00000116663,ENSG00000116685,ENSG00000116688,ENSG00000132879,ENSG00000162490,ENSG00000177674,ENSG00000071564,ENSG00000071655,ENSG00000079313,ENSG00000127540,ENSG00000129911,ENSG00000129968,ENSG00000130270,ENSG00000133243…
1	TF	Factor: HDAC1; motif: KGCARGGTC; match class: 1	TF:M07041_1	FALSE	2.67e-30	29.5742	6437	838	435	20044	ENSG00000055070,ENSG00000142632,ENSG00000173641,ENSG00000185519,ENSG00000226490,ENSG00000226807,ENSG00000111252,ENSG00000198324,ENSG00000011021,ENSG00000083444,ENSG00000116670,ENSG00000177000,ENSG00000177674,ENSG00000204624,ENSG00000071655,ENSG00000079313,ENSG00000127540,ENSG00000129911,ENSG00000129968,ENSG00000130270,ENSG00000133243,ENSG00000133275,ENSG00000181588,ENSG00000185761,ENSG00000205922…
1	TF	Factor: Kaiso; motif: GCMGGGRGCRGS; match class: 1	TF:M03876_1	FALSE	1.57e-29	28.8031	9369	838	560	20044	ENSG00000037637,ENSG00000142632,ENSG00000173641,ENSG00000185519,ENSG00000226490,ENSG00000111245,ENSG00000111249,ENSG00000198324,ENSG00000204842,ENSG00000011021,ENSG00000116661,ENSG00000116663,ENSG00000116670,ENSG00000116685,ENSG00000116688,ENSG00000132879,ENSG00000162490,ENSG00000177000,ENSG00000204624,ENSG00000071564,ENSG00000071655,ENSG00000127540,ENSG00000129911,ENSG00000129968,ENSG00000130270…
1	TF	Factor: MED8; motif: CYYNSCYYCCTSCNCC; match class: 1	TF:M13128_1	FALSE	2.05e-29	28.6885	8039	838	504	20044	ENSG00000055070,ENSG00000142627,ENSG00000142632,ENSG00000184908,ENSG00000186510,ENSG00000226490,ENSG00000226807,ENSG00000111249,ENSG00000111252,ENSG00000204842,ENSG00000116661,ENSG00000116670,ENSG00000116685,ENSG00000116688,ENSG00000120937,ENSG00000132879,ENSG00000162490,ENSG00000215910,ENSG00000071564,ENSG00000071655,ENSG00000127540,ENSG00000129911,ENSG00000130270,ENSG00000133243,ENSG00000133275…
1	TF	Factor: RERE; motif: CNGCNSCNNGSRCRGSGSS	TF:M13129	FALSE	2.33e-29	28.6318	10538	838	606	20044	ENSG00000037637,ENSG00000132881,ENSG00000184908,ENSG00000185519,ENSG00000226807,ENSG00000111249,ENSG00000198324,ENSG00000204842,ENSG00000011021,ENSG00000083444,ENSG00000116661,ENSG00000116663,ENSG00000116670,ENSG00000116685,ENSG00000116688,ENSG00000120937,ENSG00000132879,ENSG00000162490,ENSG00000175206,ENSG00000177000,ENSG00000204624,ENSG00000071564,ENSG00000071655,ENSG00000079313,ENSG00000129911…
1	TF	Factor: ZNF670; motif: SNGGGCRGRG	TF:M13124	FALSE	2.82e-29	28.5497	13091	838	699	20044	ENSG00000037637,ENSG00000055070,ENSG00000142632,ENSG00000184908,ENSG00000185519,ENSG00000226490,ENSG00000226807,ENSG00000111245,ENSG00000111249,ENSG00000111252,ENSG00000198324,ENSG00000204842,ENSG00000011021,ENSG00000116661,ENSG00000116663,ENSG00000116670,ENSG00000116685,ENSG00000116688,ENSG00000132879,ENSG00000162490,ENSG00000175206,ENSG00000177000,ENSG00000177674,ENSG00000204624,ENSG00000215910…
1	TF	Factor: HNRPUL1; motif: NCNCAGN; match class: 1	TF:M09746_1	FALSE	4.46e-29	28.3503	7737	838	490	20044	ENSG00000173641,ENSG00000184908,ENSG00000185519,ENSG00000186510,ENSG00000187144,ENSG00000226490,ENSG00000198324,ENSG00000011021,ENSG00000083444,ENSG00000116661,ENSG00000116663,ENSG00000116670,ENSG00000120937,ENSG00000132879,ENSG00000162490,ENSG00000177000,ENSG00000177674,ENSG00000204624,ENSG00000079313,ENSG00000127540,ENSG00000129968,ENSG00000133243,ENSG00000133275,ENSG00000185761,ENSG00000205922…
1	TF	Factor: AP-2; motif: SNNNCCNCAGGCN	TF:M00915	FALSE	6.31e-29	28.2003	9880	838	579	20044	ENSG00000037637,ENSG00000142627,ENSG00000157191,ENSG00000173641,ENSG00000185519,ENSG00000226807,ENSG00000111249,ENSG00000111252,ENSG00000204842,ENSG00000011021,ENSG00000083444,ENSG00000116663,ENSG00000116670,ENSG00000116685,ENSG00000120937,ENSG00000162490,ENSG00000177000,ENSG00000204624,ENSG00000215910,ENSG00000071564,ENSG00000071655,ENSG00000129911,ENSG00000129968,ENSG00000130270,ENSG00000133243…
1	TF	Factor: ZNF37A; motif: CCYYGGCTCCNTSCCMN	TF:M12354	FALSE	8.29e-29	28.0815	11203	838	630	20044	ENSG00000037637,ENSG00000055070,ENSG00000142627,ENSG00000142632,ENSG00000157191,ENSG00000173641,ENSG00000185519,ENSG00000186510,ENSG00000226490,ENSG00000226807,ENSG00000111249,ENSG00000111252,ENSG00000204842,ENSG00000011021,ENSG00000083444,ENSG00000116661,ENSG00000116670,ENSG00000116685,ENSG00000132879,ENSG00000162490,ENSG00000175206,ENSG00000177000,ENSG00000204624,ENSG00000215910,ENSG00000071564…
1	TF	Factor: KLF15; motif: RCCMCRCCCMCN; match class: 1	TF:M12160_1	FALSE	2.7e-28	27.5692	8297	838	512	20044	ENSG00000037637,ENSG00000055070,ENSG00000142627,ENSG00000173641,ENSG00000184908,ENSG00000185519,ENSG00000111252,ENSG00000198324,ENSG00000204842,ENSG00000011021,ENSG00000083444,ENSG00000116661,ENSG00000116663,ENSG00000116670,ENSG00000132879,ENSG00000162490,ENSG00000177000,ENSG00000215910,ENSG00000071564,ENSG00000071655,ENSG00000127540,ENSG00000129911,ENSG00000129968,ENSG00000130270,ENSG00000133243…
1	TF	Factor: AP-2gamma; motif: NTGSCCTGRGGSNN; match class: 1	TF:M09591_1	FALSE	3.49e-28	27.4569	2893	838	250	20044	ENSG00000173641,ENSG00000111249,ENSG00000111252,ENSG00000071655,ENSG00000079313,ENSG00000129911,ENSG00000181588,ENSG00000205922,ENSG00000213638,ENSG00000227500,ENSG00000107147,ENSG00000122133,ENSG00000148386,ENSG00000160345,ENSG00000160349,ENSG00000165643,ENSG00000236543,ENSG00000186350,ENSG00000235106,ENSG00000109519,ENSG00000132405,ENSG00000178597,ENSG00000104499,ENSG00000130193,ENSG00000160886…
1	TF	Factor: AP-2gamma; motif: GCCYNNGGS; match class: 1	TF:M00470_1	FALSE	5e-28	27.3006	5756	838	397	20044	ENSG00000173641,ENSG00000185519,ENSG00000111249,ENSG00000111252,ENSG00000204842,ENSG00000011021,ENSG00000116661,ENSG00000116663,ENSG00000116685,ENSG00000132879,ENSG00000162490,ENSG00000177000,ENSG00000204624,ENSG00000071564,ENSG00000071655,ENSG00000079313,ENSG00000129911,ENSG00000129968,ENSG00000130270,ENSG00000133243,ENSG00000133275,ENSG00000181588,ENSG00000185761,ENSG00000205922,ENSG00000213638…
1	TF	Factor: ETF; motif: CCCCGCCCCYN; match class: 1	TF:M07039_1	FALSE	7.26e-28	27.1391	13994	838	726	20044	ENSG00000037637,ENSG00000055070,ENSG00000142627,ENSG00000142632,ENSG00000157191,ENSG00000173641,ENSG00000183888,ENSG00000184908,ENSG00000185519,ENSG00000186510,ENSG00000226490,ENSG00000226807,ENSG00000111245,ENSG00000111249,ENSG00000111252,ENSG00000198324,ENSG00000204842,ENSG00000011021,ENSG00000083444,ENSG00000116661,ENSG00000116663,ENSG00000116670,ENSG00000116685,ENSG00000116688,ENSG00000120937…
1	TF	Factor: ZNF37A; motif: CCYYGGCTCCNTSCCMN; match class: 1	TF:M12354_1	FALSE	8.42e-28	27.0749	5790	838	398	20044	ENSG00000142627,ENSG00000142632,ENSG00000173641,ENSG00000185519,ENSG00000226490,ENSG00000226807,ENSG00000111249,ENSG00000111252,ENSG00000204842,ENSG00000011021,ENSG00000083444,ENSG00000116670,ENSG00000116685,ENSG00000132879,ENSG00000162490,ENSG00000177000,ENSG00000204624,ENSG00000071655,ENSG00000129911,ENSG00000129968,ENSG00000130270,ENSG00000133243,ENSG00000133275,ENSG00000181588,ENSG00000185988…
1	TF	Factor: ZNF532; motif: NGGRGCTGGG	TF:M12732	FALSE	1.39e-27	26.8571	9424	838	557	20044	ENSG00000142627,ENSG00000142632,ENSG00000183888,ENSG00000184908,ENSG00000185519,ENSG00000186510,ENSG00000226490,ENSG00000226807,ENSG00000111245,ENSG00000111249,ENSG00000111252,ENSG00000204842,ENSG00000116661,ENSG00000116663,ENSG00000116685,ENSG00000116688,ENSG00000132879,ENSG00000162490,ENSG00000175206,ENSG00000177674,ENSG00000204624,ENSG00000215910,ENSG00000071655,ENSG00000079313,ENSG00000127540…
1	TF	Factor: ZXDL; motif: GSGSCNNGGGMRGCNCCGGGS	TF:M12722	FALSE	2.36e-27	26.6277	10881	838	614	20044	ENSG00000037637,ENSG00000132881,ENSG00000142627,ENSG00000157191,ENSG00000173641,ENSG00000184908,ENSG00000185519,ENSG00000111249,ENSG00000111252,ENSG00000198324,ENSG00000204842,ENSG00000011021,ENSG00000083444,ENSG00000116661,ENSG00000116663,ENSG00000116670,ENSG00000116685,ENSG00000120937,ENSG00000132879,ENSG00000162490,ENSG00000177000,ENSG00000204624,ENSG00000215910,ENSG00000071564,ENSG00000071655…
1	TF	Factor: TF3C-beta; motif: CCNGGAGGGCTTCCTGGAGGAG	TF:M04863	FALSE	2.51e-27	26.6008	13938	838	723	20044	ENSG00000037637,ENSG00000055070,ENSG00000132881,ENSG00000142627,ENSG00000142632,ENSG00000157191,ENSG00000173641,ENSG00000184908,ENSG00000185519,ENSG00000187144,ENSG00000226807,ENSG00000111245,ENSG00000111249,ENSG00000111252,ENSG00000198324,ENSG00000204842,ENSG00000083444,ENSG00000116661,ENSG00000116663,ENSG00000116670,ENSG00000116685,ENSG00000120937,ENSG00000132879,ENSG00000162490,ENSG00000175206…
1	TF	Factor: AP-2alpha; motif: NNNGSCCTGRGGSN	TF:M04896	FALSE	2.68e-27	26.5711	5925	838	403	20044	ENSG00000037637,ENSG00000142627,ENSG00000142632,ENSG00000157191,ENSG00000173641,ENSG00000226490,ENSG00000111245,ENSG00000111249,ENSG00000111252,ENSG00000116688,ENSG00000120937,ENSG00000071564,ENSG00000071655,ENSG00000079313,ENSG00000129911,ENSG00000129968,ENSG00000130270,ENSG00000133243,ENSG00000133275,ENSG00000181588,ENSG00000185761,ENSG00000205922,ENSG00000213638,ENSG00000227500,ENSG00000107147…
1	TF	Factor: HA95; motif: CCSNSSCCNSCNCCWSCCNS	TF:M13127	FALSE	4.79e-27	26.3198	12581	838	676	20044	ENSG00000037637,ENSG00000055070,ENSG00000142627,ENSG00000142632,ENSG00000173641,ENSG00000183888,ENSG00000184908,ENSG00000185519,ENSG00000186510,ENSG00000226490,ENSG00000226807,ENSG00000111249,ENSG00000111252,ENSG00000198324,ENSG00000204842,ENSG00000011021,ENSG00000083444,ENSG00000116661,ENSG00000116663,ENSG00000116670,ENSG00000116685,ENSG00000116688,ENSG00000132879,ENSG00000162490,ENSG00000175206…
1	TF	Factor: MED8; motif: CYYNSCYYCCTSCNCC	TF:M13128	FALSE	5.59e-27	26.2522	13100	838	694	20044	ENSG00000037637,ENSG00000055070,ENSG00000132881,ENSG00000142627,ENSG00000142632,ENSG00000157191,ENSG00000173641,ENSG00000184908,ENSG00000185519,ENSG00000186510,ENSG00000226490,ENSG00000226807,ENSG00000111245,ENSG00000111249,ENSG00000111252,ENSG00000198324,ENSG00000204842,ENSG00000011021,ENSG00000116661,ENSG00000116663,ENSG00000116670,ENSG00000116685,ENSG00000116688,ENSG00000120937,ENSG00000132879…
1	TF	Factor: MAZ; motif: GGGMGGGGSSGGGGGGGGGGGG; match class: 1	TF:M09636_1	FALSE	6.39e-27	26.1947	14493	838	740	20044	ENSG00000037637,ENSG00000055070,ENSG00000132881,ENSG00000142627,ENSG00000142632,ENSG00000173641,ENSG00000184908,ENSG00000185519,ENSG00000186510,ENSG00000226490,ENSG00000226807,ENSG00000111245,ENSG00000111249,ENSG00000111252,ENSG00000198324,ENSG00000204842,ENSG00000011021,ENSG00000083444,ENSG00000116661,ENSG00000116663,ENSG00000116670,ENSG00000116685,ENSG00000116688,ENSG00000120937,ENSG00000132879…
1	TF	Factor: ZNF692; motif: SYNGGSCCCASCCNC; match class: 1	TF:M09734_1	FALSE	1.04e-26	25.9813	6498	838	428	20044	ENSG00000037637,ENSG00000055070,ENSG00000142627,ENSG00000142632,ENSG00000173641,ENSG00000184908,ENSG00000185519,ENSG00000186510,ENSG00000226490,ENSG00000111249,ENSG00000111252,ENSG00000204842,ENSG00000011021,ENSG00000116661,ENSG00000116663,ENSG00000132879,ENSG00000162490,ENSG00000204624,ENSG00000071564,ENSG00000129911,ENSG00000130270,ENSG00000133243,ENSG00000133275,ENSG00000181588,ENSG00000185761…
1	TF	Factor: TFAP2A; motif: NGCCCYNNGGGCN	TF:M04148	FALSE	4.37e-26	25.3597	10275	838	587	20044	ENSG00000132881,ENSG00000173641,ENSG00000226807,ENSG00000111245,ENSG00000111249,ENSG00000111252,ENSG00000204842,ENSG00000011021,ENSG00000083444,ENSG00000116661,ENSG00000116670,ENSG00000116685,ENSG00000116688,ENSG00000120937,ENSG00000132879,ENSG00000162490,ENSG00000175206,ENSG00000177000,ENSG00000177674,ENSG00000204624,ENSG00000215910,ENSG00000071564,ENSG00000071655,ENSG00000079313,ENSG00000129911…
1	TF	Factor: MAZ; motif: GGGMGGGGSSGGGGGGGGGGGG	TF:M09636	FALSE	6.13e-26	25.2126	16635	838	800	20044	ENSG00000037637,ENSG00000055070,ENSG00000132881,ENSG00000142627,ENSG00000142632,ENSG00000173641,ENSG00000184908,ENSG00000185519,ENSG00000186510,ENSG00000226490,ENSG00000226807,ENSG00000111245,ENSG00000111249,ENSG00000111252,ENSG00000198324,ENSG00000204842,ENSG00000011021,ENSG00000083444,ENSG00000116661,ENSG00000116663,ENSG00000116670,ENSG00000116685,ENSG00000116688,ENSG00000120937,ENSG00000132879…
1	TF	Factor: ZFP14; motif: SCNNYCCNGNNSCTSCNC; match class: 1	TF:M12694_1	FALSE	6.47e-26	25.1891	5252	838	367	20044	ENSG00000055070,ENSG00000226807,ENSG00000111249,ENSG00000111252,ENSG00000198324,ENSG00000204842,ENSG00000116663,ENSG00000116670,ENSG00000116685,ENSG00000120937,ENSG00000204624,ENSG00000215910,ENSG00000129911,ENSG00000130270,ENSG00000133243,ENSG00000133275,ENSG00000185761,ENSG00000185988,ENSG00000205922,ENSG00000213638,ENSG00000227500,ENSG00000107147,ENSG00000122133,ENSG00000122140,ENSG00000130559…
1	TF	Factor: ZNF609; motif: GNSNGGGNGCTGN; match class: 1	TF:M13132_1	FALSE	1.94e-25	24.7116	5487	838	377	20044	ENSG00000173641,ENSG00000184908,ENSG00000185519,ENSG00000186510,ENSG00000226490,ENSG00000226807,ENSG00000111249,ENSG00000011021,ENSG00000116661,ENSG00000132879,ENSG00000175206,ENSG00000177000,ENSG00000177674,ENSG00000204624,ENSG00000071655,ENSG00000127540,ENSG00000129968,ENSG00000133243,ENSG00000181588,ENSG00000185761,ENSG00000205922,ENSG00000267059,ENSG00000122136,ENSG00000122140,ENSG00000130560…
1	TF	Factor: PUR1; motif: GGGNCAGNN; match class: 1	TF:M01721_1	FALSE	2.06e-25	24.6869	3489	838	276	20044	ENSG00000037637,ENSG00000142627,ENSG00000142632,ENSG00000185519,ENSG00000226490,ENSG00000226807,ENSG00000111252,ENSG00000116661,ENSG00000132879,ENSG00000175206,ENSG00000204624,ENSG00000215910,ENSG00000071564,ENSG00000071655,ENSG00000130270,ENSG00000133275,ENSG00000181588,ENSG00000185761,ENSG00000107147,ENSG00000122136,ENSG00000122140,ENSG00000148386,ENSG00000160345,ENSG00000160349,ENSG00000186350…
1	TF	Factor: PUR1; motif: GGGNCAGNN	TF:M01721	FALSE	3.02e-25	24.5205	9315	838	546	20044	ENSG00000037637,ENSG00000055070,ENSG00000142627,ENSG00000142632,ENSG00000184908,ENSG00000185519,ENSG00000186510,ENSG00000187144,ENSG00000226490,ENSG00000226807,ENSG00000111249,ENSG00000111252,ENSG00000116661,ENSG00000116663,ENSG00000116688,ENSG00000120937,ENSG00000132879,ENSG00000175206,ENSG00000204624,ENSG00000215910,ENSG00000071564,ENSG00000071655,ENSG00000130270,ENSG00000133243,ENSG00000133275…
1	TF	Factor: LRF; motif: GGGGKYNNB	TF:M01100	FALSE	3.29e-25	24.4834	7780	838	481	20044	ENSG00000055070,ENSG00000132881,ENSG00000142627,ENSG00000142632,ENSG00000173641,ENSG00000185519,ENSG00000187144,ENSG00000111245,ENSG00000111249,ENSG00000111252,ENSG00000116661,ENSG00000120937,ENSG00000132879,ENSG00000162490,ENSG00000177674,ENSG00000204624,ENSG00000215910,ENSG00000071564,ENSG00000071655,ENSG00000079313,ENSG00000127540,ENSG00000129911,ENSG00000130270,ENSG00000133275,ENSG00000181588…
1	TF	Factor: ZNF219; motif: SNNCAGCACCNNGGNCAGCGSC	TF:M13149	FALSE	3.53e-25	24.452	11695	838	639	20044	ENSG00000037637,ENSG00000132881,ENSG00000173641,ENSG00000187144,ENSG00000226490,ENSG00000226807,ENSG00000111245,ENSG00000111249,ENSG00000111252,ENSG00000204842,ENSG00000011021,ENSG00000083444,ENSG00000116661,ENSG00000116663,ENSG00000116670,ENSG00000116685,ENSG00000120937,ENSG00000132879,ENSG00000162490,ENSG00000175206,ENSG00000177000,ENSG00000204624,ENSG00000215910,ENSG00000071564,ENSG00000071655…
1	TF	Factor: KLF3; motif: NNNNNNGGGCGGGGCNNGN; match class: 1	TF:M09970_1	FALSE	5.26e-25	24.2791	3907	838	297	20044	ENSG00000185519,ENSG00000111252,ENSG00000204842,ENSG00000116661,ENSG00000116670,ENSG00000132879,ENSG00000177674,ENSG00000071564,ENSG00000071655,ENSG00000129911,ENSG00000130270,ENSG00000181588,ENSG00000185988,ENSG00000122140,ENSG00000130559,ENSG00000130560,ENSG00000160345,ENSG00000169925,ENSG00000196363,ENSG00000109519,ENSG00000132405,ENSG00000140543,ENSG00000173867,ENSG00000130193,ENSG00000160886…
1	TF	Factor: LUMAN; motif: CYCAGCYYCY	TF:M09729	FALSE	6.04e-25	24.2192	10920	838	609	20044	ENSG00000142632,ENSG00000183888,ENSG00000184908,ENSG00000185519,ENSG00000186510,ENSG00000226490,ENSG00000226807,ENSG00000111245,ENSG00000111249,ENSG00000111252,ENSG00000204842,ENSG00000116661,ENSG00000116663,ENSG00000116670,ENSG00000116685,ENSG00000116688,ENSG00000120937,ENSG00000132879,ENSG00000162490,ENSG00000175206,ENSG00000177674,ENSG00000204624,ENSG00000215910,ENSG00000071655,ENSG00000079313…
1	TF	Factor: RERE; motif: CNGCNSCNNGSRCRGSGSS; match class: 1	TF:M13129_1	FALSE	7.23e-25	24.1411	6157	838	407	20044	ENSG00000132881,ENSG00000185519,ENSG00000111249,ENSG00000204842,ENSG00000083444,ENSG00000116663,ENSG00000116670,ENSG00000116685,ENSG00000116688,ENSG00000120937,ENSG00000162490,ENSG00000071564,ENSG00000071655,ENSG00000129911,ENSG00000129968,ENSG00000133243,ENSG00000133275,ENSG00000181588,ENSG00000185761,ENSG00000205922,ENSG00000122136,ENSG00000130559,ENSG00000130560,ENSG00000236543,ENSG00000169925…
1	TF	Factor: ZNF532; motif: NGGRGCTGGG; match class: 1	TF:M12732_1	FALSE	7.41e-25	24.1304	3591	838	280	20044	ENSG00000184908,ENSG00000185519,ENSG00000186510,ENSG00000226490,ENSG00000226807,ENSG00000111245,ENSG00000111249,ENSG00000116661,ENSG00000132879,ENSG00000175206,ENSG00000177674,ENSG00000204624,ENSG00000215910,ENSG00000133243,ENSG00000181588,ENSG00000185761,ENSG00000185988,ENSG00000107147,ENSG00000122136,ENSG00000122140,ENSG00000130559,ENSG00000160345,ENSG00000160349,ENSG00000165643,ENSG00000235106…
1	TF	Factor: ZNF586; motif: CAGGCCYRGAGG	TF:M10491	FALSE	7.57e-25	24.121	14107	838	723	20044	ENSG00000037637,ENSG00000055070,ENSG00000132881,ENSG00000142627,ENSG00000142632,ENSG00000157191,ENSG00000173641,ENSG00000183888,ENSG00000184908,ENSG00000185519,ENSG00000186510,ENSG00000187144,ENSG00000226490,ENSG00000226807,ENSG00000111245,ENSG00000111252,ENSG00000204842,ENSG00000083444,ENSG00000116661,ENSG00000116663,ENSG00000116688,ENSG00000120937,ENSG00000132879,ENSG00000175206,ENSG00000177000…
1	TF	Factor: PLAG1; motif: CCCCCKWNNNGGSCCC; match class: 1	TF:M01973_1	FALSE	9.29e-25	24.0318	2492	838	219	20044	ENSG00000184908,ENSG00000185519,ENSG00000226490,ENSG00000111252,ENSG00000116670,ENSG00000129911,ENSG00000130270,ENSG00000133275,ENSG00000181588,ENSG00000185761,ENSG00000213638,ENSG00000227500,ENSG00000130559,ENSG00000130560,ENSG00000148386,ENSG00000169925,ENSG00000196363,ENSG00000109519,ENSG00000130193,ENSG00000197353,ENSG00000234616,ENSG00000283992,ENSG00000105426,ENSG00000091622,ENSG00000068078…
1	TF	Factor: AP-2; motif: GSCCSCRGGCNRNRNN; match class: 1	TF:M00800_1	FALSE	1.16e-24	23.9345	4393	838	321	20044	ENSG00000055070,ENSG00000173641,ENSG00000185519,ENSG00000226807,ENSG00000111249,ENSG00000111252,ENSG00000204842,ENSG00000116663,ENSG00000116685,ENSG00000162490,ENSG00000177674,ENSG00000204624,ENSG00000071564,ENSG00000071655,ENSG00000079313,ENSG00000129911,ENSG00000133243,ENSG00000133275,ENSG00000181588,ENSG00000205922,ENSG00000213638,ENSG00000227500,ENSG00000107147,ENSG00000122133,ENSG00000165643…
1	TF	Factor: Kaiso; motif: GCMGGGRGCRGS	TF:M03876	FALSE	1.21e-24	23.9177	13970	838	718	20044	ENSG00000037637,ENSG00000142632,ENSG00000173641,ENSG00000183888,ENSG00000184908,ENSG00000185519,ENSG00000226490,ENSG00000226807,ENSG00000111245,ENSG00000111249,ENSG00000111252,ENSG00000198324,ENSG00000204842,ENSG00000011021,ENSG00000083444,ENSG00000116661,ENSG00000116663,ENSG00000116670,ENSG00000116685,ENSG00000116688,ENSG00000120937,ENSG00000132879,ENSG00000162490,ENSG00000177000,ENSG00000177674…
1	TF	Factor: FXR; motif: NRGGKCANTGRCCNNNNGG	TF:M10014	FALSE	1.59e-24	23.7975	5794	838	389	20044	ENSG00000142627,ENSG00000142632,ENSG00000157191,ENSG00000226807,ENSG00000111245,ENSG00000204842,ENSG00000011021,ENSG00000116663,ENSG00000116685,ENSG00000162490,ENSG00000204624,ENSG00000071655,ENSG00000133275,ENSG00000181588,ENSG00000185761,ENSG00000107147,ENSG00000122136,ENSG00000122140,ENSG00000148386,ENSG00000160345,ENSG00000160349,ENSG00000236543,ENSG00000169925,ENSG00000186350,ENSG00000196363…
1	TF	Factor: TFAP2A; motif: NGCCCYNNGGGCN; match class: 1	TF:M04148_1	FALSE	1.73e-24	23.7624	9836	838	565	20044	ENSG00000132881,ENSG00000173641,ENSG00000226807,ENSG00000111245,ENSG00000111249,ENSG00000111252,ENSG00000204842,ENSG00000011021,ENSG00000083444,ENSG00000116661,ENSG00000116670,ENSG00000116685,ENSG00000116688,ENSG00000120937,ENSG00000132879,ENSG00000162490,ENSG00000175206,ENSG00000177000,ENSG00000177674,ENSG00000204624,ENSG00000215910,ENSG00000071564,ENSG00000071655,ENSG00000079313,ENSG00000129911…
1	TF	Factor: ZNF432; motif: NCAGNRCCNSRGRCAGC	TF:M12704	FALSE	1.79e-24	23.7481	10288	838	583	20044	ENSG00000055070,ENSG00000142627,ENSG00000157191,ENSG00000184908,ENSG00000185519,ENSG00000186510,ENSG00000226490,ENSG00000226807,ENSG00000111249,ENSG00000111252,ENSG00000198324,ENSG00000204842,ENSG00000083444,ENSG00000116661,ENSG00000120937,ENSG00000132879,ENSG00000162490,ENSG00000175206,ENSG00000177674,ENSG00000204624,ENSG00000071564,ENSG00000071655,ENSG00000079313,ENSG00000129968,ENSG00000133243…
1	TF	Factor: Churchill; motif: CGGGNN; match class: 1	TF:M00986_1	FALSE	2.73e-24	23.564	10709	838	599	20044	ENSG00000037637,ENSG00000055070,ENSG00000132881,ENSG00000142627,ENSG00000157191,ENSG00000173641,ENSG00000184908,ENSG00000185519,ENSG00000226807,ENSG00000111249,ENSG00000111252,ENSG00000198324,ENSG00000204842,ENSG00000011021,ENSG00000083444,ENSG00000116661,ENSG00000116663,ENSG00000116670,ENSG00000116685,ENSG00000116688,ENSG00000120937,ENSG00000132879,ENSG00000162490,ENSG00000175206,ENSG00000177000…
1	TF	Factor: Sp2; motif: NYSGCCCCGCCCCCY; match class: 1	TF:M03567_1	FALSE	3.28e-24	23.484	3756	838	287	20044	ENSG00000185519,ENSG00000111249,ENSG00000111252,ENSG00000204842,ENSG00000116661,ENSG00000116670,ENSG00000132879,ENSG00000177000,ENSG00000177674,ENSG00000071564,ENSG00000071655,ENSG00000129911,ENSG00000129968,ENSG00000130270,ENSG00000133275,ENSG00000181588,ENSG00000185988,ENSG00000107147,ENSG00000122140,ENSG00000130559,ENSG00000130560,ENSG00000160345,ENSG00000169925,ENSG00000109519,ENSG00000132405…
1	TF	Factor: ZNF614; motif: NCYCWGCCYYNNN	TF:M09862	FALSE	4.02e-24	23.3959	9615	838	555	20044	ENSG00000142632,ENSG00000173641,ENSG00000183888,ENSG00000184908,ENSG00000185519,ENSG00000226490,ENSG00000226807,ENSG00000111249,ENSG00000111252,ENSG00000204842,ENSG00000116661,ENSG00000116670,ENSG00000116685,ENSG00000116688,ENSG00000132879,ENSG00000162490,ENSG00000175206,ENSG00000177674,ENSG00000204624,ENSG00000215910,ENSG00000071564,ENSG00000071655,ENSG00000127540,ENSG00000129911,ENSG00000130270…
1	TF	Factor: Zic3; motif: NGGGKGGTC; match class: 1	TF:M00450_1	FALSE	5.1e-24	23.292	8092	838	491	20044	ENSG00000037637,ENSG00000055070,ENSG00000132881,ENSG00000142627,ENSG00000142632,ENSG00000157191,ENSG00000173641,ENSG00000184908,ENSG00000185519,ENSG00000186510,ENSG00000187144,ENSG00000226490,ENSG00000226807,ENSG00000111249,ENSG00000198324,ENSG00000083444,ENSG00000116661,ENSG00000116663,ENSG00000116670,ENSG00000116685,ENSG00000120937,ENSG00000132879,ENSG00000162490,ENSG00000204624,ENSG00000215910…
1	TF	Factor: Sp1; motif: GGGGCGGGGT; match class: 1	TF:M00008_1	FALSE	7.29e-24	23.1371	5124	838	355	20044	ENSG00000185519,ENSG00000226490,ENSG00000111252,ENSG00000204842,ENSG00000011021,ENSG00000116661,ENSG00000116670,ENSG00000132879,ENSG00000162490,ENSG00000177000,ENSG00000177674,ENSG00000071564,ENSG00000071655,ENSG00000129911,ENSG00000130270,ENSG00000133275,ENSG00000181588,ENSG00000185761,ENSG00000213638,ENSG00000227500,ENSG00000107147,ENSG00000122136,ENSG00000122140,ENSG00000130559,ENSG00000130560…
1	TF	Factor: TFAP2C; motif: NGCCCNNRGGCA	TF:M04152	FALSE	1.72e-23	22.7647	7897	838	481	20044	ENSG00000142627,ENSG00000157191,ENSG00000173641,ENSG00000184908,ENSG00000185519,ENSG00000186510,ENSG00000226807,ENSG00000111249,ENSG00000111252,ENSG00000204842,ENSG00000116663,ENSG00000116670,ENSG00000116685,ENSG00000162490,ENSG00000175206,ENSG00000204624,ENSG00000215910,ENSG00000071564,ENSG00000071655,ENSG00000079313,ENSG00000129911,ENSG00000129968,ENSG00000130270,ENSG00000133243,ENSG00000133275…
1	TF	Factor: ZGPAT; motif: GRGGCWGNGGNG	TF:M09739	FALSE	3.06e-23	22.5147	8427	838	503	20044	ENSG00000037637,ENSG00000055070,ENSG00000142627,ENSG00000157191,ENSG00000185519,ENSG00000226490,ENSG00000111249,ENSG00000111252,ENSG00000204842,ENSG00000116661,ENSG00000116688,ENSG00000132879,ENSG00000162490,ENSG00000177000,ENSG00000204624,ENSG00000215910,ENSG00000071564,ENSG00000071655,ENSG00000079313,ENSG00000129911,ENSG00000130270,ENSG00000181588,ENSG00000185761,ENSG00000185988,ENSG00000205922…
1	TF	Factor: ER-beta; motif: RGGTCASCNTGMCCY	TF:M09910	FALSE	3.57e-23	22.4473	9733	838	557	20044	ENSG00000037637,ENSG00000132881,ENSG00000142627,ENSG00000142632,ENSG00000157191,ENSG00000184908,ENSG00000185519,ENSG00000186510,ENSG00000187144,ENSG00000226807,ENSG00000111252,ENSG00000198324,ENSG00000204842,ENSG00000011021,ENSG00000083444,ENSG00000116661,ENSG00000116663,ENSG00000116685,ENSG00000116688,ENSG00000120937,ENSG00000132879,ENSG00000162490,ENSG00000177000,ENSG00000177674,ENSG00000204624…
1	TF	Factor: GKLF; motif: NNNRGGNGNGGSN; match class: 1	TF:M07289_1	FALSE	4.58e-23	22.3393	10876	838	602	20044	ENSG00000037637,ENSG00000055070,ENSG00000132881,ENSG00000142627,ENSG00000142632,ENSG00000173641,ENSG00000183888,ENSG00000184908,ENSG00000185519,ENSG00000186510,ENSG00000226490,ENSG00000226807,ENSG00000111245,ENSG00000111249,ENSG00000111252,ENSG00000198324,ENSG00000204842,ENSG00000011021,ENSG00000083444,ENSG00000116661,ENSG00000116663,ENSG00000116670,ENSG00000132879,ENSG00000162490,ENSG00000175206…
1	TF	Factor: SP1; motif: GGCCCCGCCCCCN; match class: 1	TF:M12666_1	FALSE	6.55e-23	22.1837	4530	838	323	20044	ENSG00000185519,ENSG00000111252,ENSG00000204842,ENSG00000116661,ENSG00000116670,ENSG00000116685,ENSG00000116688,ENSG00000132879,ENSG00000162490,ENSG00000177674,ENSG00000215910,ENSG00000071564,ENSG00000129911,ENSG00000129968,ENSG00000130270,ENSG00000133275,ENSG00000181588,ENSG00000185988,ENSG00000122140,ENSG00000130559,ENSG00000130560,ENSG00000160345,ENSG00000165643,ENSG00000169925,ENSG00000196363…
1	TF	Factor: AP-2; motif: SNNNCCNCAGGCN; match class: 1	TF:M00915_1	FALSE	6.61e-23	22.1795	4691	838	331	20044	ENSG00000142627,ENSG00000173641,ENSG00000185519,ENSG00000111249,ENSG00000111252,ENSG00000204842,ENSG00000011021,ENSG00000116663,ENSG00000116685,ENSG00000120937,ENSG00000204624,ENSG00000071564,ENSG00000071655,ENSG00000129911,ENSG00000129968,ENSG00000130270,ENSG00000133243,ENSG00000133275,ENSG00000205922,ENSG00000107147,ENSG00000122133,ENSG00000122140,ENSG00000130559,ENSG00000130560,ENSG00000165643…
1	TF	Factor: LF-A1; motif: GGGSTCWR; match class: 1	TF:M00646_1	FALSE	8.54e-23	22.0686	6463	838	415	20044	ENSG00000142632,ENSG00000183888,ENSG00000184908,ENSG00000185519,ENSG00000186510,ENSG00000187144,ENSG00000226490,ENSG00000226807,ENSG00000111252,ENSG00000204842,ENSG00000083444,ENSG00000116688,ENSG00000177674,ENSG00000215910,ENSG00000129911,ENSG00000129968,ENSG00000133243,ENSG00000133275,ENSG00000185988,ENSG00000205922,ENSG00000107147,ENSG00000122133,ENSG00000122136,ENSG00000122140,ENSG00000130559…
1	TF	Factor: RORA; motif: CCYTGNCCTN; match class: 1	TF:M12659_1	FALSE	8.54e-23	22.0684	2314	838	204	20044	ENSG00000132881,ENSG00000226490,ENSG00000116685,ENSG00000162490,ENSG00000177674,ENSG00000205922,ENSG00000213638,ENSG00000227500,ENSG00000122136,ENSG00000160349,ENSG00000165643,ENSG00000236543,ENSG00000184985,ENSG00000104499,ENSG00000160882,ENSG00000160886,ENSG00000167656,ENSG00000179142,ENSG00000197353,ENSG00000091622,ENSG00000163950,ENSG00000076924,ENSG00000076984,ENSG00000104918,ENSG00000104980…
1	TF	Factor: ZIC4; motif: NNCCNCCCRYNGYGN; match class: 1	TF:M12227_1	FALSE	1.03e-22	21.9856	6100	838	398	20044	ENSG00000142627,ENSG00000184908,ENSG00000185519,ENSG00000186510,ENSG00000111245,ENSG00000111249,ENSG00000111252,ENSG00000204842,ENSG00000011021,ENSG00000116661,ENSG00000116663,ENSG00000116670,ENSG00000116685,ENSG00000120937,ENSG00000132879,ENSG00000162490,ENSG00000177674,ENSG00000071564,ENSG00000071655,ENSG00000079313,ENSG00000129911,ENSG00000133243,ENSG00000133275,ENSG00000181588,ENSG00000185761…
1	TF	Factor: TIEG1; motif: NCCCNSNCCCCGCCCCC	TF:M12351	FALSE	1.08e-22	21.9664	12696	838	669	20044	ENSG00000037637,ENSG00000055070,ENSG00000142632,ENSG00000157191,ENSG00000173641,ENSG00000184908,ENSG00000185519,ENSG00000226807,ENSG00000111245,ENSG00000111249,ENSG00000111252,ENSG00000198324,ENSG00000204842,ENSG00000011021,ENSG00000083444,ENSG00000116661,ENSG00000116663,ENSG00000116670,ENSG00000116685,ENSG00000116688,ENSG00000120937,ENSG00000132879,ENSG00000162490,ENSG00000175206,ENSG00000177000…
1	TF	Factor: AP-2gamma; motif: GCCYNCRGSN	TF:M03811	FALSE	2.28e-22	21.6416	9061	838	527	20044	ENSG00000142627,ENSG00000142632,ENSG00000173641,ENSG00000184908,ENSG00000185519,ENSG00000186510,ENSG00000187144,ENSG00000226490,ENSG00000226807,ENSG00000111249,ENSG00000111252,ENSG00000204842,ENSG00000011021,ENSG00000116661,ENSG00000116663,ENSG00000116670,ENSG00000116685,ENSG00000120937,ENSG00000132879,ENSG00000162490,ENSG00000175206,ENSG00000177000,ENSG00000177674,ENSG00000204624,ENSG00000071564…
1	TF	Factor: ZNF692; motif: SYNGGSCCCASCCNC	TF:M09734	FALSE	4.01e-22	21.3967	12027	838	643	20044	ENSG00000037637,ENSG00000055070,ENSG00000142627,ENSG00000142632,ENSG00000157191,ENSG00000173641,ENSG00000183888,ENSG00000184908,ENSG00000185519,ENSG00000186510,ENSG00000226490,ENSG00000226807,ENSG00000111249,ENSG00000111252,ENSG00000198324,ENSG00000204842,ENSG00000011021,ENSG00000083444,ENSG00000116661,ENSG00000116663,ENSG00000116685,ENSG00000116688,ENSG00000120937,ENSG00000132879,ENSG00000162490…
1	TF	Factor: AP-2gamma; motif: NSCCYNNRGSN	TF:M11482	FALSE	4.52e-22	21.3444	6886	838	432	20044	ENSG00000055070,ENSG00000132881,ENSG00000173641,ENSG00000185519,ENSG00000111249,ENSG00000111252,ENSG00000198324,ENSG00000083444,ENSG00000116670,ENSG00000116685,ENSG00000175206,ENSG00000204624,ENSG00000215910,ENSG00000071564,ENSG00000079313,ENSG00000129911,ENSG00000129968,ENSG00000130270,ENSG00000133243,ENSG00000133275,ENSG00000205922,ENSG00000213638,ENSG00000227500,ENSG00000107147,ENSG00000122133…
1	TF	Factor: ZNF253; motif: SNGNSCGNGGNGCKGNN; match class: 1	TF:M13147_1	FALSE	4.61e-22	21.3365	6820	838	429	20044	ENSG00000037637,ENSG00000185519,ENSG00000226490,ENSG00000226807,ENSG00000111249,ENSG00000204842,ENSG00000011021,ENSG00000083444,ENSG00000116661,ENSG00000116685,ENSG00000120937,ENSG00000132879,ENSG00000162490,ENSG00000177000,ENSG00000204624,ENSG00000071564,ENSG00000071655,ENSG00000079313,ENSG00000129911,ENSG00000129968,ENSG00000130270,ENSG00000133243,ENSG00000133275,ENSG00000181588,ENSG00000185761…
1	TF	Factor: SALL2; motif: GGGTGGG; match class: 1	TF:M04595_1	FALSE	5.61e-22	21.2512	7613	838	464	20044	ENSG00000037637,ENSG00000055070,ENSG00000142627,ENSG00000173641,ENSG00000183888,ENSG00000184908,ENSG00000185519,ENSG00000186510,ENSG00000226490,ENSG00000111245,ENSG00000111249,ENSG00000111252,ENSG00000204842,ENSG00000011021,ENSG00000083444,ENSG00000116661,ENSG00000116663,ENSG00000116670,ENSG00000120937,ENSG00000132879,ENSG00000215910,ENSG00000071564,ENSG00000071655,ENSG00000079313,ENSG00000129911…
1	TF	Factor: AP-2; motif: MKCCCSCNGGCG	TF:M00189	FALSE	6.51e-22	21.1865	10911	838	600	20044	ENSG00000037637,ENSG00000132881,ENSG00000142627,ENSG00000173641,ENSG00000184908,ENSG00000185519,ENSG00000186510,ENSG00000187144,ENSG00000226490,ENSG00000226807,ENSG00000111249,ENSG00000111252,ENSG00000198324,ENSG00000204842,ENSG00000083444,ENSG00000116663,ENSG00000116670,ENSG00000116685,ENSG00000116688,ENSG00000120937,ENSG00000162490,ENSG00000175206,ENSG00000204624,ENSG00000215910,ENSG00000071564…
1	TF	Factor: ZNFPT1; motif: YCNNCNCWGCCNY	TF:M12721	FALSE	6.78e-22	21.169	9362	838	538	20044	ENSG00000055070,ENSG00000142627,ENSG00000142632,ENSG00000157191,ENSG00000184908,ENSG00000185519,ENSG00000186510,ENSG00000226490,ENSG00000226807,ENSG00000111245,ENSG00000111249,ENSG00000111252,ENSG00000204842,ENSG00000083444,ENSG00000116661,ENSG00000116663,ENSG00000116670,ENSG00000116685,ENSG00000116688,ENSG00000120937,ENSG00000132879,ENSG00000162490,ENSG00000177674,ENSG00000204624,ENSG00000215910…
1	TF	Factor: HDAC1; motif: KGCARGGTC	TF:M07041	FALSE	7.75e-22	21.1108	12760	838	669	20044	ENSG00000055070,ENSG00000132881,ENSG00000142632,ENSG00000173641,ENSG00000185519,ENSG00000187144,ENSG00000226490,ENSG00000226807,ENSG00000111245,ENSG00000111249,ENSG00000111252,ENSG00000198324,ENSG00000011021,ENSG00000083444,ENSG00000116661,ENSG00000116663,ENSG00000116670,ENSG00000116685,ENSG00000120937,ENSG00000162490,ENSG00000177000,ENSG00000177674,ENSG00000204624,ENSG00000215910,ENSG00000071564…
1	TF	Factor: ROX; motif: GNNNCASGTGGS	TF:M09764	FALSE	1.52e-21	20.818	5940	838	387	20044	ENSG00000037637,ENSG00000132881,ENSG00000142627,ENSG00000157191,ENSG00000185519,ENSG00000226807,ENSG00000111252,ENSG00000204842,ENSG00000011021,ENSG00000116688,ENSG00000120937,ENSG00000175206,ENSG00000177000,ENSG00000177674,ENSG00000215910,ENSG00000127540,ENSG00000129911,ENSG00000133243,ENSG00000133275,ENSG00000181588,ENSG00000185761,ENSG00000267059,ENSG00000122136,ENSG00000130560,ENSG00000165643…
1	TF	Factor: ZNF138; motif: GCAGCRSCNSGSNCMGSGCS	TF:M13144	FALSE	1.6e-21	20.7951	9856	838	557	20044	ENSG00000037637,ENSG00000132881,ENSG00000142627,ENSG00000185519,ENSG00000226490,ENSG00000226807,ENSG00000111249,ENSG00000111252,ENSG00000204842,ENSG00000011021,ENSG00000083444,ENSG00000116661,ENSG00000116663,ENSG00000116670,ENSG00000116685,ENSG00000120937,ENSG00000132879,ENSG00000162490,ENSG00000177000,ENSG00000204624,ENSG00000071564,ENSG00000071655,ENSG00000079313,ENSG00000129911,ENSG00000129968…
1	TF	Factor: ZNF253; motif: SNGNSCGNGGNGCKGNN	TF:M13147	FALSE	1.7e-21	20.77	11358	838	616	20044	ENSG00000037637,ENSG00000142627,ENSG00000142632,ENSG00000173641,ENSG00000185519,ENSG00000226490,ENSG00000226807,ENSG00000111249,ENSG00000198324,ENSG00000204842,ENSG00000011021,ENSG00000083444,ENSG00000116661,ENSG00000116663,ENSG00000116670,ENSG00000116685,ENSG00000120937,ENSG00000132879,ENSG00000162490,ENSG00000175206,ENSG00000177000,ENSG00000177674,ENSG00000204624,ENSG00000071564,ENSG00000071655…
1	TF	Factor: ZNF449; motif: NNGCCCARCC	TF:M09837	FALSE	1.89e-21	20.7235	5354	838	359	20044	ENSG00000037637,ENSG00000132881,ENSG00000142627,ENSG00000184908,ENSG00000226807,ENSG00000111252,ENSG00000116661,ENSG00000116663,ENSG00000116685,ENSG00000116688,ENSG00000120937,ENSG00000132879,ENSG00000175206,ENSG00000177674,ENSG00000204624,ENSG00000215910,ENSG00000071655,ENSG00000079313,ENSG00000127540,ENSG00000130270,ENSG00000133275,ENSG00000181588,ENSG00000185988,ENSG00000267059,ENSG00000122133…
1	TF	Factor: AP-2beta; motif: GCNNNGGSCNGVGGGN	TF:M01858	FALSE	1.92e-21	20.7178	7651	838	464	20044	ENSG00000037637,ENSG00000055070,ENSG00000142627,ENSG00000173641,ENSG00000185519,ENSG00000226807,ENSG00000111249,ENSG00000111252,ENSG00000204842,ENSG00000116661,ENSG00000116663,ENSG00000116670,ENSG00000116685,ENSG00000120937,ENSG00000132879,ENSG00000175206,ENSG00000177674,ENSG00000204624,ENSG00000071564,ENSG00000071655,ENSG00000127540,ENSG00000129911,ENSG00000130270,ENSG00000133275,ENSG00000181588…
1	TF	Factor: CP2; motif: NRRRCCGGCYNRARCCGGNN; match class: 1	TF:M12590_1	FALSE	4.1e-21	20.3873	6930	838	431	20044	ENSG00000185519,ENSG00000111249,ENSG00000111252,ENSG00000198324,ENSG00000204842,ENSG00000011021,ENSG00000116670,ENSG00000116685,ENSG00000116688,ENSG00000120937,ENSG00000162490,ENSG00000177000,ENSG00000177674,ENSG00000071564,ENSG00000071655,ENSG00000079313,ENSG00000127540,ENSG00000129911,ENSG00000130270,ENSG00000133243,ENSG00000133275,ENSG00000181588,ENSG00000205922,ENSG00000213638,ENSG00000227500…
1	TF	Factor: BTEB3; motif: CCNNSCCNSCCCCKCCCCC; match class: 1	TF:M09826_1	FALSE	4.44e-21	20.3521	7769	838	468	20044	ENSG00000037637,ENSG00000055070,ENSG00000142632,ENSG00000184908,ENSG00000185519,ENSG00000111249,ENSG00000111252,ENSG00000204842,ENSG00000011021,ENSG00000116661,ENSG00000116663,ENSG00000116670,ENSG00000116688,ENSG00000132879,ENSG00000162490,ENSG00000177000,ENSG00000177674,ENSG00000215910,ENSG00000071564,ENSG00000071655,ENSG00000127540,ENSG00000129911,ENSG00000129968,ENSG00000130270,ENSG00000133243…
1	TF	Factor: AP-2beta; motif: NSCCNNNGGSN; match class: 1	TF:M11478_1	FALSE	5.32e-21	20.2745	8261	838	489	20044	ENSG00000037637,ENSG00000055070,ENSG00000132881,ENSG00000142632,ENSG00000184908,ENSG00000185519,ENSG00000186510,ENSG00000111249,ENSG00000111252,ENSG00000198324,ENSG00000011021,ENSG00000116663,ENSG00000116670,ENSG00000116685,ENSG00000162490,ENSG00000175206,ENSG00000177000,ENSG00000177674,ENSG00000215910,ENSG00000071564,ENSG00000071655,ENSG00000079313,ENSG00000129911,ENSG00000130270,ENSG00000133243…
1	TF	Factor: HNRPUL1; motif: NCNCAGN	TF:M09746	FALSE	6.31e-21	20.2002	13971	838	709	20044	ENSG00000142627,ENSG00000142632,ENSG00000157191,ENSG00000173641,ENSG00000183888,ENSG00000184908,ENSG00000185519,ENSG00000186510,ENSG00000187144,ENSG00000226490,ENSG00000226807,ENSG00000111245,ENSG00000111249,ENSG00000111252,ENSG00000198324,ENSG00000204842,ENSG00000011021,ENSG00000083444,ENSG00000116661,ENSG00000116663,ENSG00000116670,ENSG00000116685,ENSG00000120937,ENSG00000132879,ENSG00000162490…
1	TF	Factor: AP-2; motif: GSCCSCRGGCNRNRNN	TF:M00800	FALSE	6.89e-21	20.1619	9365	838	535	20044	ENSG00000055070,ENSG00000132881,ENSG00000142627,ENSG00000173641,ENSG00000184908,ENSG00000185519,ENSG00000186510,ENSG00000226807,ENSG00000111249,ENSG00000111252,ENSG00000204842,ENSG00000116663,ENSG00000116685,ENSG00000120937,ENSG00000162490,ENSG00000175206,ENSG00000177674,ENSG00000204624,ENSG00000071564,ENSG00000071655,ENSG00000079313,ENSG00000129911,ENSG00000130270,ENSG00000133243,ENSG00000133275…
1	TF	Factor: Pax-4; motif: NNNNNYCACCCB; match class: 1	TF:M00378_1	FALSE	1.09e-20	19.9633	15050	838	744	20044	ENSG00000037637,ENSG00000055070,ENSG00000142627,ENSG00000157191,ENSG00000173641,ENSG00000183888,ENSG00000184908,ENSG00000185519,ENSG00000186510,ENSG00000187144,ENSG00000226490,ENSG00000226807,ENSG00000111245,ENSG00000111249,ENSG00000111252,ENSG00000198324,ENSG00000204842,ENSG00000011021,ENSG00000083444,ENSG00000116661,ENSG00000116663,ENSG00000116670,ENSG00000116685,ENSG00000116688,ENSG00000120937…
1	TF	Factor: KLF15; motif: NCCMCGCCCMCN; match class: 1	TF:M12158_1	FALSE	1.21e-20	19.9165	6194	838	396	20044	ENSG00000037637,ENSG00000055070,ENSG00000142627,ENSG00000173641,ENSG00000184908,ENSG00000185519,ENSG00000111252,ENSG00000198324,ENSG00000204842,ENSG00000011021,ENSG00000116661,ENSG00000116670,ENSG00000132879,ENSG00000162490,ENSG00000177000,ENSG00000215910,ENSG00000071564,ENSG00000071655,ENSG00000127540,ENSG00000129911,ENSG00000129968,ENSG00000130270,ENSG00000133243,ENSG00000181588,ENSG00000185761…
1	TF	Factor: TIEG1; motif: NCCCNSNCCCCGCCCCC; match class: 1	TF:M12351_1	FALSE	1.32e-20	19.8796	8478	838	497	20044	ENSG00000037637,ENSG00000142632,ENSG00000184908,ENSG00000185519,ENSG00000226807,ENSG00000111252,ENSG00000204842,ENSG00000011021,ENSG00000083444,ENSG00000116661,ENSG00000116663,ENSG00000116670,ENSG00000116685,ENSG00000116688,ENSG00000132879,ENSG00000162490,ENSG00000175206,ENSG00000177000,ENSG00000177674,ENSG00000204624,ENSG00000071564,ENSG00000071655,ENSG00000127540,ENSG00000129911,ENSG00000129968…
1	TF	Factor: AP-2alpha; motif: GCCNNNRGS	TF:M00469	FALSE	1.4e-20	19.8526	5305	838	354	20044	ENSG00000142627,ENSG00000185519,ENSG00000111249,ENSG00000111252,ENSG00000204842,ENSG00000011021,ENSG00000083444,ENSG00000116661,ENSG00000116663,ENSG00000116670,ENSG00000116685,ENSG00000132879,ENSG00000162490,ENSG00000177000,ENSG00000071564,ENSG00000071655,ENSG00000079313,ENSG00000129911,ENSG00000129968,ENSG00000130270,ENSG00000133243,ENSG00000181588,ENSG00000185761,ENSG00000213638,ENSG00000227500…
1	TF	Factor: LF-A1; motif: GGGSTCWR	TF:M00646	FALSE	1.48e-20	19.8296	12997	838	674	20044	ENSG00000037637,ENSG00000055070,ENSG00000132881,ENSG00000142627,ENSG00000142632,ENSG00000157191,ENSG00000173641,ENSG00000183888,ENSG00000184908,ENSG00000185519,ENSG00000186510,ENSG00000187144,ENSG00000226490,ENSG00000226807,ENSG00000111252,ENSG00000198324,ENSG00000204842,ENSG00000083444,ENSG00000116663,ENSG00000116685,ENSG00000116688,ENSG00000120937,ENSG00000162490,ENSG00000177674,ENSG00000204624…
1	TF	Factor: SP1; motif: GGGGYGGGGNS; match class: 1	TF:M01303_1	FALSE	1.84e-20	19.7345	3666	838	272	20044	ENSG00000185519,ENSG00000111252,ENSG00000204842,ENSG00000116661,ENSG00000116670,ENSG00000132879,ENSG00000177674,ENSG00000071564,ENSG00000071655,ENSG00000129911,ENSG00000130270,ENSG00000133275,ENSG00000181588,ENSG00000185761,ENSG00000107147,ENSG00000122136,ENSG00000130559,ENSG00000130560,ENSG00000169925,ENSG00000109519,ENSG00000132405,ENSG00000184985,ENSG00000140538,ENSG00000130193,ENSG00000167656…
1	TF	Factor: ZNF432; motif: NCAGNRCCNSRGRCAGC; match class: 1	TF:M12704_1	FALSE	1.87e-20	19.7289	4858	838	332	20044	ENSG00000184908,ENSG00000185519,ENSG00000226490,ENSG00000226807,ENSG00000204842,ENSG00000120937,ENSG00000162490,ENSG00000204624,ENSG00000071564,ENSG00000071655,ENSG00000079313,ENSG00000129968,ENSG00000133243,ENSG00000133275,ENSG00000181588,ENSG00000185761,ENSG00000205922,ENSG00000130559,ENSG00000169925,ENSG00000186350,ENSG00000196363,ENSG00000173011,ENSG00000173013,ENSG00000126233,ENSG00000130193…
1	TF	Factor: SP2; motif: GGGCGGGAC; match class: 1	TF:M01783_1	FALSE	3e-20	19.5234	4485	838	313	20044	ENSG00000173641,ENSG00000185519,ENSG00000111249,ENSG00000111252,ENSG00000204842,ENSG00000116661,ENSG00000116685,ENSG00000116688,ENSG00000132879,ENSG00000177674,ENSG00000215910,ENSG00000071564,ENSG00000129911,ENSG00000129968,ENSG00000130270,ENSG00000181588,ENSG00000185988,ENSG00000122140,ENSG00000130559,ENSG00000130560,ENSG00000160345,ENSG00000165643,ENSG00000169925,ENSG00000196363,ENSG00000109519…
1	TF	Factor: BTEB2; motif: WGGGTGKGGCNGGN	TF:M09972	FALSE	3.62e-20	19.4414	9469	838	537	20044	ENSG00000055070,ENSG00000173641,ENSG00000183888,ENSG00000184908,ENSG00000185519,ENSG00000186510,ENSG00000226490,ENSG00000111245,ENSG00000111252,ENSG00000198324,ENSG00000204842,ENSG00000011021,ENSG00000116661,ENSG00000116670,ENSG00000132879,ENSG00000175206,ENSG00000177000,ENSG00000177674,ENSG00000215910,ENSG00000071564,ENSG00000129911,ENSG00000130270,ENSG00000133275,ENSG00000181588,ENSG00000185761…
1	TF	Factor: LRF; motif: GGGGKYNNB; match class: 1	TF:M01100_1	FALSE	4.53e-20	19.3435	2843	838	227	20044	ENSG00000111249,ENSG00000116661,ENSG00000120937,ENSG00000132879,ENSG00000071564,ENSG00000071655,ENSG00000079313,ENSG00000129911,ENSG00000133275,ENSG00000181588,ENSG00000205922,ENSG00000107147,ENSG00000122133,ENSG00000148386,ENSG00000169925,ENSG00000186350,ENSG00000235106,ENSG00000173011,ENSG00000173013,ENSG00000178597,ENSG00000184985,ENSG00000140538,ENSG00000104499,ENSG00000167653,ENSG00000181790…
1	TF	Factor: Sp2; motif: TGGGCGCGCCCA	TF:M06948	FALSE	6.18e-20	19.209	9124	838	522	20044	ENSG00000132881,ENSG00000173641,ENSG00000226807,ENSG00000111249,ENSG00000111252,ENSG00000198324,ENSG00000204842,ENSG00000011021,ENSG00000083444,ENSG00000116670,ENSG00000116685,ENSG00000116688,ENSG00000120937,ENSG00000162490,ENSG00000177000,ENSG00000177674,ENSG00000215910,ENSG00000071564,ENSG00000071655,ENSG00000079313,ENSG00000127540,ENSG00000129911,ENSG00000129968,ENSG00000130270,ENSG00000133243…
1	TF	Factor: AP-2alpha; motif: NNNGSCCTGRGGSN; match class: 1	TF:M04896_1	FALSE	6.75e-20	19.1704	1390	838	141	20044	ENSG00000173641,ENSG00000111252,ENSG00000079313,ENSG00000129911,ENSG00000181588,ENSG00000205922,ENSG00000107147,ENSG00000122133,ENSG00000148386,ENSG00000160345,ENSG00000160349,ENSG00000165643,ENSG00000236543,ENSG00000186350,ENSG00000132405,ENSG00000173011,ENSG00000178597,ENSG00000104499,ENSG00000130193,ENSG00000167656,ENSG00000234616,ENSG00000105426,ENSG00000129195,ENSG00000068078,ENSG00000109685…
1	TF	Factor: BTEB2; motif: WGGGTGKGGCNGGN; match class: 1	TF:M09972_1	FALSE	7.1e-20	19.1489	4069	838	291	20044	ENSG00000055070,ENSG00000173641,ENSG00000185519,ENSG00000111245,ENSG00000111252,ENSG00000011021,ENSG00000116661,ENSG00000132879,ENSG00000177674,ENSG00000071564,ENSG00000129911,ENSG00000130270,ENSG00000181588,ENSG00000185761,ENSG00000185988,ENSG00000107147,ENSG00000130559,ENSG00000186350,ENSG00000132405,ENSG00000140538,ENSG00000140543,ENSG00000173867,ENSG00000104499,ENSG00000130193,ENSG00000167656…
1	TF	Factor: AP-2alpha; motif: NSCCNCRGGSN	TF:M07348	FALSE	7.5e-20	19.1249	8277	838	486	20044	ENSG00000037637,ENSG00000055070,ENSG00000157191,ENSG00000185519,ENSG00000111249,ENSG00000111252,ENSG00000204842,ENSG00000011021,ENSG00000116661,ENSG00000116685,ENSG00000132879,ENSG00000162490,ENSG00000177000,ENSG00000071564,ENSG00000071655,ENSG00000079313,ENSG00000129911,ENSG00000130270,ENSG00000133243,ENSG00000185761,ENSG00000122133,ENSG00000122140,ENSG00000130559,ENSG00000130560,ENSG00000148386…
1	TF	Factor: CPBP; motif: GNNRGGGHGGGGNNGGGRN	TF:M09973	FALSE	9.68e-20	19.014	11183	838	604	20044	ENSG00000037637,ENSG00000055070,ENSG00000142632,ENSG00000173641,ENSG00000184908,ENSG00000185519,ENSG00000226490,ENSG00000226807,ENSG00000111249,ENSG00000111252,ENSG00000204842,ENSG00000011021,ENSG00000083444,ENSG00000116661,ENSG00000116663,ENSG00000116670,ENSG00000116685,ENSG00000116688,ENSG00000120937,ENSG00000132879,ENSG00000162490,ENSG00000175206,ENSG00000177000,ENSG00000177674,ENSG00000071564…
1	TF	Factor: Pax-5; motif: BCNNNRNGCANBGNTGNRTAGCSGCHNB	TF:M00143	FALSE	9.99e-20	19.0005	11601	838	620	20044	ENSG00000055070,ENSG00000132881,ENSG00000142632,ENSG00000157191,ENSG00000173641,ENSG00000184908,ENSG00000185519,ENSG00000186510,ENSG00000226490,ENSG00000226807,ENSG00000111249,ENSG00000111252,ENSG00000204842,ENSG00000011021,ENSG00000116661,ENSG00000116663,ENSG00000116670,ENSG00000116688,ENSG00000132879,ENSG00000162490,ENSG00000175206,ENSG00000177000,ENSG00000204624,ENSG00000215910,ENSG00000071564…
1	TF	Factor: SP2; motif: GNNGGGGGCGGGGSN; match class: 1	TF:M03807_1	FALSE	1e-19	18.9991	4356	838	305	20044	ENSG00000185519,ENSG00000111249,ENSG00000111252,ENSG00000204842,ENSG00000116661,ENSG00000116670,ENSG00000132879,ENSG00000177000,ENSG00000177674,ENSG00000071564,ENSG00000071655,ENSG00000129911,ENSG00000129968,ENSG00000130270,ENSG00000133275,ENSG00000181588,ENSG00000185988,ENSG00000205922,ENSG00000107147,ENSG00000130559,ENSG00000130560,ENSG00000169925,ENSG00000196363,ENSG00000109519,ENSG00000132405…
1	TF	Factor: GKLF; motif: NNRRGRRNGNSNNN	TF:M07040	FALSE	1.35e-19	18.8692	13016	838	672	20044	ENSG00000037637,ENSG00000055070,ENSG00000132881,ENSG00000142627,ENSG00000142632,ENSG00000157191,ENSG00000173641,ENSG00000184908,ENSG00000185519,ENSG00000186510,ENSG00000226490,ENSG00000226807,ENSG00000111245,ENSG00000111249,ENSG00000111252,ENSG00000198324,ENSG00000204842,ENSG00000011021,ENSG00000116661,ENSG00000116663,ENSG00000116670,ENSG00000116685,ENSG00000116688,ENSG00000120937,ENSG00000132879…
1	TF	Factor: Churchill; motif: CGGGNN	TF:M00986	FALSE	1.43e-19	18.8452	14579	838	726	20044	ENSG00000037637,ENSG00000055070,ENSG00000132881,ENSG00000142627,ENSG00000142632,ENSG00000157191,ENSG00000173641,ENSG00000183888,ENSG00000184908,ENSG00000185519,ENSG00000186510,ENSG00000187144,ENSG00000226807,ENSG00000111249,ENSG00000111252,ENSG00000198324,ENSG00000204842,ENSG00000011021,ENSG00000083444,ENSG00000116661,ENSG00000116663,ENSG00000116670,ENSG00000116685,ENSG00000116688,ENSG00000120937…
1	TF	Factor: Pax-5; motif: BCNNNRNGCANBGNTGNRTAGCSGCHNB; match class: 1	TF:M00143_1	FALSE	1.61e-19	18.7938	5165	838	344	20044	ENSG00000055070,ENSG00000226490,ENSG00000111249,ENSG00000011021,ENSG00000116663,ENSG00000177000,ENSG00000204624,ENSG00000071564,ENSG00000071655,ENSG00000079313,ENSG00000127540,ENSG00000129968,ENSG00000130270,ENSG00000133243,ENSG00000133275,ENSG00000181588,ENSG00000185761,ENSG00000185988,ENSG00000205922,ENSG00000267059,ENSG00000122136,ENSG00000130559,ENSG00000165643,ENSG00000236543,ENSG00000169925…
1	TF	Factor: CPBP; motif: GNNRGGGHGGGGNNGGGRN; match class: 1	TF:M09973_1	FALSE	1.82e-19	18.741	6847	838	422	20044	ENSG00000055070,ENSG00000142632,ENSG00000173641,ENSG00000184908,ENSG00000185519,ENSG00000226807,ENSG00000111249,ENSG00000111252,ENSG00000204842,ENSG00000011021,ENSG00000083444,ENSG00000116661,ENSG00000116663,ENSG00000116670,ENSG00000132879,ENSG00000162490,ENSG00000175206,ENSG00000177000,ENSG00000177674,ENSG00000071564,ENSG00000071655,ENSG00000129911,ENSG00000130270,ENSG00000133243,ENSG00000133275…
1	TF	Factor: Sp1; motif: NWRGCCACGCCCMCN	TF:M12152	FALSE	2.02e-19	18.695	7548	838	453	20044	ENSG00000142627,ENSG00000185519,ENSG00000186510,ENSG00000111249,ENSG00000111252,ENSG00000198324,ENSG00000204842,ENSG00000011021,ENSG00000116661,ENSG00000116670,ENSG00000116688,ENSG00000132879,ENSG00000162490,ENSG00000177000,ENSG00000215910,ENSG00000071564,ENSG00000071655,ENSG00000129911,ENSG00000129968,ENSG00000130270,ENSG00000133275,ENSG00000181588,ENSG00000185761,ENSG00000185988,ENSG00000213638…
1	TF	Factor: TFAP2A; motif: YGCCCNNRGGCN; match class: 1	TF:M04146_1	FALSE	2.07e-19	18.6832	3880	838	280	20044	ENSG00000142627,ENSG00000173641,ENSG00000186510,ENSG00000111249,ENSG00000111252,ENSG00000204842,ENSG00000116663,ENSG00000116670,ENSG00000162490,ENSG00000175206,ENSG00000204624,ENSG00000071655,ENSG00000079313,ENSG00000129911,ENSG00000129968,ENSG00000130270,ENSG00000133243,ENSG00000133275,ENSG00000181588,ENSG00000185761,ENSG00000205922,ENSG00000122133,ENSG00000148386,ENSG00000165643,ENSG00000186350…
1	TF	Factor: Zfx; motif: SNSCAGGCCKCGSCSS	TF:M01593	FALSE	3.03e-19	18.5181	4285	838	300	20044	ENSG00000226807,ENSG00000111245,ENSG00000111249,ENSG00000111252,ENSG00000198324,ENSG00000011021,ENSG00000116661,ENSG00000116685,ENSG00000116688,ENSG00000132879,ENSG00000177000,ENSG00000177674,ENSG00000071564,ENSG00000071655,ENSG00000129968,ENSG00000130270,ENSG00000133243,ENSG00000181588,ENSG00000185761,ENSG00000205922,ENSG00000122136,ENSG00000122140,ENSG00000130559,ENSG00000130560,ENSG00000160345…
1	TF	Factor: Sp1; motif: NNGGGGCGGGGNN; match class: 1	TF:M00932_1	FALSE	3.22e-19	18.4923	6271	838	395	20044	ENSG00000055070,ENSG00000173641,ENSG00000185519,ENSG00000111249,ENSG00000111252,ENSG00000204842,ENSG00000011021,ENSG00000116661,ENSG00000116670,ENSG00000132879,ENSG00000162490,ENSG00000177000,ENSG00000177674,ENSG00000204624,ENSG00000071564,ENSG00000071655,ENSG00000129911,ENSG00000129968,ENSG00000130270,ENSG00000133275,ENSG00000181588,ENSG00000185761,ENSG00000185988,ENSG00000205922,ENSG00000107147…
1	TF	Factor: LKLF; motif: GGGGTGGKSN; match class: 1	TF:M07261_1	FALSE	3.8e-19	18.4199	4251	838	298	20044	ENSG00000055070,ENSG00000173641,ENSG00000111245,ENSG00000116661,ENSG00000116663,ENSG00000116670,ENSG00000116685,ENSG00000116688,ENSG00000132879,ENSG00000204624,ENSG00000215910,ENSG00000071655,ENSG00000127540,ENSG00000129911,ENSG00000130270,ENSG00000133243,ENSG00000133275,ENSG00000181588,ENSG00000185761,ENSG00000185988,ENSG00000205922,ENSG00000267059,ENSG00000122136,ENSG00000165643,ENSG00000186350…
1	TF	Factor: MAZ; motif: GGGMGGGGS; match class: 1	TF:M10432_1	FALSE	4.06e-19	18.392	4534	838	312	20044	ENSG00000055070,ENSG00000142632,ENSG00000185519,ENSG00000226490,ENSG00000226807,ENSG00000111249,ENSG00000111252,ENSG00000204842,ENSG00000011021,ENSG00000116661,ENSG00000116670,ENSG00000132879,ENSG00000162490,ENSG00000177000,ENSG00000177674,ENSG00000204624,ENSG00000071564,ENSG00000071655,ENSG00000129911,ENSG00000129968,ENSG00000133275,ENSG00000181588,ENSG00000185761,ENSG00000185988,ENSG00000205922…
1	TF	Factor: ZNF383; motif: SSNGGGMGGNGSNGGS; match class: 1	TF:M12703_1	FALSE	4.44e-19	18.3528	4496	838	310	20044	ENSG00000055070,ENSG00000184908,ENSG00000185519,ENSG00000111249,ENSG00000111252,ENSG00000204842,ENSG00000116661,ENSG00000116663,ENSG00000116670,ENSG00000132879,ENSG00000177674,ENSG00000071564,ENSG00000071655,ENSG00000127540,ENSG00000129911,ENSG00000129968,ENSG00000130270,ENSG00000133243,ENSG00000133275,ENSG00000181588,ENSG00000185988,ENSG00000267059,ENSG00000130559,ENSG00000130560,ENSG00000169925…
1	TF	Factor: TFAP2C; motif: NGCCCNNRGGCA; match class: 1	TF:M04152_1	FALSE	4.71e-19	18.327	5680	838	367	20044	ENSG00000142627,ENSG00000173641,ENSG00000184908,ENSG00000185519,ENSG00000186510,ENSG00000111249,ENSG00000111252,ENSG00000204842,ENSG00000116663,ENSG00000116670,ENSG00000162490,ENSG00000175206,ENSG00000204624,ENSG00000071655,ENSG00000079313,ENSG00000129968,ENSG00000130270,ENSG00000133243,ENSG00000133275,ENSG00000181588,ENSG00000185761,ENSG00000185988,ENSG00000205922,ENSG00000122133,ENSG00000148386…
1	TF	Factor: CP2; motif: NRRRCCGGCYNRARCCGGNN	TF:M12590	FALSE	4.74e-19	18.3239	11316	838	607	20044	ENSG00000037637,ENSG00000055070,ENSG00000142627,ENSG00000173641,ENSG00000185519,ENSG00000226490,ENSG00000111249,ENSG00000111252,ENSG00000198324,ENSG00000204842,ENSG00000011021,ENSG00000116663,ENSG00000116670,ENSG00000116685,ENSG00000116688,ENSG00000120937,ENSG00000162490,ENSG00000177000,ENSG00000177674,ENSG00000204624,ENSG00000215910,ENSG00000071564,ENSG00000071655,ENSG00000079313,ENSG00000127540…
1	TF	Factor: Sp1; motif: GGGGCGGGGC; match class: 1	TF:M00931_1	FALSE	6.96e-19	18.1575	6121	838	387	20044	ENSG00000055070,ENSG00000185519,ENSG00000111249,ENSG00000111252,ENSG00000204842,ENSG00000011021,ENSG00000116661,ENSG00000116670,ENSG00000132879,ENSG00000162490,ENSG00000177000,ENSG00000177674,ENSG00000204624,ENSG00000071564,ENSG00000071655,ENSG00000129911,ENSG00000129968,ENSG00000130270,ENSG00000133275,ENSG00000181588,ENSG00000185761,ENSG00000185988,ENSG00000205922,ENSG00000107147,ENSG00000122133…
1	TF	Factor: ZNF609; motif: GNSNGGGNGCTGN	TF:M13132	FALSE	7.07e-19	18.1503	11356	838	608	20044	ENSG00000173641,ENSG00000184908,ENSG00000185519,ENSG00000186510,ENSG00000187144,ENSG00000226490,ENSG00000226807,ENSG00000111245,ENSG00000111249,ENSG00000204842,ENSG00000011021,ENSG00000083444,ENSG00000116661,ENSG00000116663,ENSG00000120937,ENSG00000132879,ENSG00000162490,ENSG00000175206,ENSG00000177000,ENSG00000177674,ENSG00000204624,ENSG00000215910,ENSG00000071655,ENSG00000079313,ENSG00000127540…
1	TF	Factor: FKLF; motif: BGGGNGGVMD	TF:M01837	FALSE	7.29e-19	18.137	5608	838	363	20044	ENSG00000037637,ENSG00000132881,ENSG00000157191,ENSG00000184908,ENSG00000185519,ENSG00000186510,ENSG00000111245,ENSG00000111249,ENSG00000111252,ENSG00000204842,ENSG00000083444,ENSG00000116661,ENSG00000116670,ENSG00000116685,ENSG00000132879,ENSG00000204624,ENSG00000071564,ENSG00000071655,ENSG00000127540,ENSG00000129911,ENSG00000129968,ENSG00000133243,ENSG00000133275,ENSG00000205922,ENSG00000267059…
1	TF	Factor: Sp2; motif: GGSNNGGGGGCGGGGCCNGNGS; match class: 1	TF:M09658_1	FALSE	8.79e-19	18.0561	2139	838	184	20044	ENSG00000185519,ENSG00000111252,ENSG00000116661,ENSG00000116670,ENSG00000116688,ENSG00000132879,ENSG00000177000,ENSG00000071564,ENSG00000129911,ENSG00000130270,ENSG00000181588,ENSG00000130559,ENSG00000130560,ENSG00000169925,ENSG00000196363,ENSG00000132405,ENSG00000180155,ENSG00000181790,ENSG00000198576,ENSG00000284505,ENSG00000163874,ENSG00000091622,ENSG00000129195,ENSG00000013810,ENSG00000068078…
1	TF	Factor: WT1; motif: NGCGGGGGGGTSMMCYN	TF:M05327	FALSE	9.12e-19	18.0401	5721	838	368	20044	ENSG00000055070,ENSG00000142627,ENSG00000157191,ENSG00000173641,ENSG00000183888,ENSG00000185519,ENSG00000111249,ENSG00000111252,ENSG00000198324,ENSG00000204842,ENSG00000116661,ENSG00000116663,ENSG00000132879,ENSG00000177000,ENSG00000204624,ENSG00000071564,ENSG00000071655,ENSG00000079313,ENSG00000129911,ENSG00000181588,ENSG00000185761,ENSG00000205922,ENSG00000107147,ENSG00000122140,ENSG00000130559…
1	TF	Factor: AP-2beta; motif: NSCCYNRGGSN	TF:M11477	FALSE	1.06e-18	17.974	8436	838	489	20044	ENSG00000037637,ENSG00000055070,ENSG00000132881,ENSG00000142632,ENSG00000157191,ENSG00000173641,ENSG00000185519,ENSG00000226490,ENSG00000111245,ENSG00000111249,ENSG00000111252,ENSG00000198324,ENSG00000116661,ENSG00000120937,ENSG00000132879,ENSG00000175206,ENSG00000204624,ENSG00000071564,ENSG00000071655,ENSG00000079313,ENSG00000129911,ENSG00000129968,ENSG00000130270,ENSG00000133243,ENSG00000185988…
1	TF	Factor: Sp3; motif: ASMCTTGGGSRGGG	TF:M00665	FALSE	1.07e-18	17.9715	7924	838	467	20044	ENSG00000055070,ENSG00000142627,ENSG00000173641,ENSG00000184908,ENSG00000185519,ENSG00000186510,ENSG00000226490,ENSG00000226807,ENSG00000111245,ENSG00000111249,ENSG00000111252,ENSG00000204842,ENSG00000083444,ENSG00000116661,ENSG00000116670,ENSG00000120937,ENSG00000204624,ENSG00000215910,ENSG00000071564,ENSG00000071655,ENSG00000079313,ENSG00000129911,ENSG00000130270,ENSG00000133275,ENSG00000181588…
1	TF	Factor: MAZ; motif: NKGGGAGGGGRGGR	TF:M02023	FALSE	1.08e-18	17.965	7353	838	442	20044	ENSG00000037637,ENSG00000157191,ENSG00000173641,ENSG00000184908,ENSG00000185519,ENSG00000186510,ENSG00000226807,ENSG00000111249,ENSG00000111252,ENSG00000204842,ENSG00000083444,ENSG00000116661,ENSG00000116663,ENSG00000116670,ENSG00000120937,ENSG00000132879,ENSG00000177000,ENSG00000177674,ENSG00000071564,ENSG00000127540,ENSG00000129911,ENSG00000133243,ENSG00000133275,ENSG00000185761,ENSG00000205922…
1	TF	Factor: Sp1; motif: NGGGGGCGGGGYN; match class: 1	TF:M00196_1	FALSE	1.17e-18	17.9316	6137	838	387	20044	ENSG00000055070,ENSG00000185519,ENSG00000111249,ENSG00000111252,ENSG00000204842,ENSG00000011021,ENSG00000083444,ENSG00000116661,ENSG00000116670,ENSG00000116685,ENSG00000116688,ENSG00000132879,ENSG00000162490,ENSG00000177000,ENSG00000177674,ENSG00000204624,ENSG00000071564,ENSG00000071655,ENSG00000129911,ENSG00000129968,ENSG00000130270,ENSG00000133275,ENSG00000181588,ENSG00000185761,ENSG00000185988…
1	TF	Factor: GKLF; motif: GCCMCRCCCNNN	TF:M01588	FALSE	1.2e-18	17.9219	9153	838	519	20044	ENSG00000055070,ENSG00000173641,ENSG00000183888,ENSG00000185519,ENSG00000111249,ENSG00000111252,ENSG00000198324,ENSG00000011021,ENSG00000116661,ENSG00000116670,ENSG00000116688,ENSG00000132879,ENSG00000162490,ENSG00000175206,ENSG00000177000,ENSG00000177674,ENSG00000215910,ENSG00000071564,ENSG00000071655,ENSG00000129911,ENSG00000129968,ENSG00000130270,ENSG00000133275,ENSG00000181588,ENSG00000185761…
1	TF	Factor: GKLF; motif: NNRRGRRNGNSNNN; match class: 1	TF:M07040_1	FALSE	1.32e-18	17.8786	8420	838	488	20044	ENSG00000037637,ENSG00000142627,ENSG00000142632,ENSG00000173641,ENSG00000184908,ENSG00000185519,ENSG00000226490,ENSG00000226807,ENSG00000111245,ENSG00000111249,ENSG00000111252,ENSG00000204842,ENSG00000011021,ENSG00000116661,ENSG00000116663,ENSG00000116670,ENSG00000116688,ENSG00000120937,ENSG00000132879,ENSG00000162490,ENSG00000175206,ENSG00000177000,ENSG00000204624,ENSG00000215910,ENSG00000071564…
1	TF	Factor: ZNFPT1; motif: YCNNCNCWGCCNY; match class: 1	TF:M12721_1	FALSE	1.63e-18	17.7865	3295	838	247	20044	ENSG00000055070,ENSG00000142632,ENSG00000184908,ENSG00000186510,ENSG00000226490,ENSG00000111245,ENSG00000204842,ENSG00000116661,ENSG00000116663,ENSG00000116685,ENSG00000116688,ENSG00000132879,ENSG00000162490,ENSG00000204624,ENSG00000215910,ENSG00000071655,ENSG00000079313,ENSG00000127540,ENSG00000185988,ENSG00000213638,ENSG00000227500,ENSG00000267059,ENSG00000107147,ENSG00000130559,ENSG00000148386…
1	TF	Factor: TFAP2A; motif: YGCCCNNRGGCN	TF:M04146	FALSE	1.7e-18	17.7702	6674	838	411	20044	ENSG00000142627,ENSG00000157191,ENSG00000173641,ENSG00000184908,ENSG00000185519,ENSG00000186510,ENSG00000226807,ENSG00000111249,ENSG00000111252,ENSG00000204842,ENSG00000116663,ENSG00000116670,ENSG00000120937,ENSG00000162490,ENSG00000175206,ENSG00000204624,ENSG00000071655,ENSG00000079313,ENSG00000129911,ENSG00000129968,ENSG00000130270,ENSG00000133243,ENSG00000133275,ENSG00000181588,ENSG00000185761…
1	TF	Factor: Sp1; motif: GGNDGGRGGCGGGG	TF:M04953	FALSE	1.77e-18	17.752	8927	838	509	20044	ENSG00000037637,ENSG00000055070,ENSG00000142632,ENSG00000173641,ENSG00000184908,ENSG00000185519,ENSG00000186510,ENSG00000111252,ENSG00000204842,ENSG00000011021,ENSG00000116661,ENSG00000116663,ENSG00000116670,ENSG00000116685,ENSG00000116688,ENSG00000132879,ENSG00000162490,ENSG00000175206,ENSG00000177000,ENSG00000204624,ENSG00000071564,ENSG00000071655,ENSG00000079313,ENSG00000127540,ENSG00000129911…
1	TF	Factor: Sp3; motif: GGGGCGGGGSNN; match class: 1	TF:M07615_1	FALSE	1.91e-18	17.7179	3017	838	232	20044	ENSG00000185519,ENSG00000111252,ENSG00000204842,ENSG00000116661,ENSG00000116670,ENSG00000132879,ENSG00000177000,ENSG00000177674,ENSG00000071564,ENSG00000071655,ENSG00000129911,ENSG00000129968,ENSG00000130270,ENSG00000133275,ENSG00000181588,ENSG00000130559,ENSG00000130560,ENSG00000169925,ENSG00000196363,ENSG00000132405,ENSG00000140543,ENSG00000173867,ENSG00000130193,ENSG00000180155,ENSG00000181790…
1	TF	Factor: AP-2gamma:Elk-1; motif: NGCCKNRGGSGRCGGAAGTG; match class: 1	TF:M08441_1	FALSE	1.98e-18	17.7036	13081	838	671	20044	ENSG00000037637,ENSG00000055070,ENSG00000132881,ENSG00000142627,ENSG00000142632,ENSG00000157191,ENSG00000173641,ENSG00000184908,ENSG00000185519,ENSG00000186510,ENSG00000226807,ENSG00000111249,ENSG00000111252,ENSG00000198324,ENSG00000204842,ENSG00000011021,ENSG00000116663,ENSG00000116670,ENSG00000116685,ENSG00000116688,ENSG00000162490,ENSG00000175206,ENSG00000177000,ENSG00000177674,ENSG00000204624…
1	TF	Factor: CP2; motif: NNNNCCAGNCNN	TF:M07602	FALSE	2.1e-18	17.6768	11291	838	604	20044	ENSG00000037637,ENSG00000142627,ENSG00000142632,ENSG00000173641,ENSG00000184908,ENSG00000186510,ENSG00000226490,ENSG00000226807,ENSG00000111252,ENSG00000198324,ENSG00000204842,ENSG00000011021,ENSG00000083444,ENSG00000116661,ENSG00000116670,ENSG00000116685,ENSG00000116688,ENSG00000120937,ENSG00000132879,ENSG00000162490,ENSG00000175206,ENSG00000177000,ENSG00000177674,ENSG00000204624,ENSG00000215910…
1	TF	Factor: DEC1; motif: NCNCACRTGNSC	TF:M08870	FALSE	2.13e-18	17.6708	8063	838	472	20044	ENSG00000037637,ENSG00000132881,ENSG00000142627,ENSG00000157191,ENSG00000173641,ENSG00000183888,ENSG00000184908,ENSG00000185519,ENSG00000226490,ENSG00000226807,ENSG00000111245,ENSG00000111252,ENSG00000204842,ENSG00000011021,ENSG00000083444,ENSG00000116688,ENSG00000120937,ENSG00000175206,ENSG00000177000,ENSG00000177674,ENSG00000204624,ENSG00000079313,ENSG00000127540,ENSG00000129911,ENSG00000129968…
1	TF	Factor: LRF; motif: NRGGGKCKY	TF:M10115	FALSE	2.26e-18	17.6454	7765	838	459	20044	ENSG00000037637,ENSG00000132881,ENSG00000157191,ENSG00000183888,ENSG00000184908,ENSG00000186510,ENSG00000187144,ENSG00000226490,ENSG00000226807,ENSG00000111249,ENSG00000204842,ENSG00000011021,ENSG00000083444,ENSG00000116661,ENSG00000116663,ENSG00000116685,ENSG00000116688,ENSG00000120937,ENSG00000132879,ENSG00000162490,ENSG00000177000,ENSG00000204624,ENSG00000215910,ENSG00000071655,ENSG00000129911…
1	TF	Factor: ZNF436; motif: TCCTCCAGGAAGCCY	TF:M10477	FALSE	2.72e-18	17.5647	14858	838	732	20044	ENSG00000037637,ENSG00000055070,ENSG00000132881,ENSG00000142627,ENSG00000142632,ENSG00000173641,ENSG00000183888,ENSG00000184908,ENSG00000185519,ENSG00000186510,ENSG00000187144,ENSG00000226807,ENSG00000111252,ENSG00000204842,ENSG00000011021,ENSG00000083444,ENSG00000116661,ENSG00000116663,ENSG00000116670,ENSG00000116685,ENSG00000116688,ENSG00000120937,ENSG00000132879,ENSG00000162490,ENSG00000175206…
1	TF	Factor: PLAG1; motif: CCCCCKWNNNGGSCCC	TF:M01973	FALSE	2.78e-18	17.5564	6338	838	395	20044	ENSG00000055070,ENSG00000142627,ENSG00000183888,ENSG00000184908,ENSG00000185519,ENSG00000186510,ENSG00000226490,ENSG00000111249,ENSG00000111252,ENSG00000083444,ENSG00000116661,ENSG00000116663,ENSG00000116670,ENSG00000132879,ENSG00000162490,ENSG00000215910,ENSG00000071564,ENSG00000079313,ENSG00000129911,ENSG00000130270,ENSG00000133243,ENSG00000133275,ENSG00000181588,ENSG00000185761,ENSG00000213638…
1	TF	Factor: ZNF436; motif: TCCTCCAGGAAGCCY; match class: 1	TF:M10477_1	FALSE	2.85e-18	17.5452	8872	838	506	20044	ENSG00000055070,ENSG00000142627,ENSG00000142632,ENSG00000173641,ENSG00000184908,ENSG00000186510,ENSG00000226807,ENSG00000111252,ENSG00000204842,ENSG00000011021,ENSG00000116661,ENSG00000116663,ENSG00000116670,ENSG00000120937,ENSG00000132879,ENSG00000175206,ENSG00000177000,ENSG00000177674,ENSG00000204624,ENSG00000215910,ENSG00000079313,ENSG00000205922,ENSG00000213638,ENSG00000227500,ENSG00000107147…
1	TF	Factor: Sp1; motif: NGGGGCGGGGN; match class: 1	TF:M07395_1	FALSE	2.92e-18	17.534	6581	838	406	20044	ENSG00000185519,ENSG00000111249,ENSG00000111252,ENSG00000204842,ENSG00000011021,ENSG00000083444,ENSG00000116661,ENSG00000116670,ENSG00000116688,ENSG00000132879,ENSG00000162490,ENSG00000177000,ENSG00000177674,ENSG00000204624,ENSG00000071564,ENSG00000071655,ENSG00000129911,ENSG00000129968,ENSG00000130270,ENSG00000133275,ENSG00000181588,ENSG00000185988,ENSG00000205922,ENSG00000107147,ENSG00000122133…
1	TF	Factor: NR1B1; motif: NRGGNCRTGACCTN	TF:M11796	FALSE	3e-18	17.5223	10893	838	588	20044	ENSG00000037637,ENSG00000142632,ENSG00000173641,ENSG00000184908,ENSG00000185519,ENSG00000186510,ENSG00000226490,ENSG00000226807,ENSG00000111245,ENSG00000111252,ENSG00000011021,ENSG00000083444,ENSG00000116661,ENSG00000116663,ENSG00000116670,ENSG00000116685,ENSG00000116688,ENSG00000120937,ENSG00000132879,ENSG00000162490,ENSG00000175206,ENSG00000177000,ENSG00000177674,ENSG00000204624,ENSG00000215910…
1	TF	Factor: SP1; motif: NRGKGGGCGGGGCN; match class: 1	TF:M09765_1	FALSE	3.14e-18	17.5029	3444	838	254	20044	ENSG00000185519,ENSG00000111252,ENSG00000204842,ENSG00000116661,ENSG00000132879,ENSG00000177000,ENSG00000177674,ENSG00000071564,ENSG00000129911,ENSG00000129968,ENSG00000130270,ENSG00000133275,ENSG00000181588,ENSG00000185988,ENSG00000107147,ENSG00000130559,ENSG00000130560,ENSG00000169925,ENSG00000109519,ENSG00000132405,ENSG00000140543,ENSG00000173867,ENSG00000130193,ENSG00000180155,ENSG00000181790…
1	TF	Factor: KLF3; motif: NNNNNNGGGCGGGGCNNGN	TF:M09970	FALSE	3.3e-18	17.4818	7962	838	467	20044	ENSG00000173641,ENSG00000184908,ENSG00000185519,ENSG00000226807,ENSG00000111249,ENSG00000111252,ENSG00000204842,ENSG00000011021,ENSG00000083444,ENSG00000116661,ENSG00000116663,ENSG00000116670,ENSG00000116688,ENSG00000132879,ENSG00000177000,ENSG00000177674,ENSG00000215910,ENSG00000071564,ENSG00000071655,ENSG00000127540,ENSG00000129911,ENSG00000129968,ENSG00000130270,ENSG00000133243,ENSG00000133275…
1	TF	Factor: ZGPAT; motif: GRGGCWGNGGNG; match class: 1	TF:M09739_1	FALSE	3.48e-18	17.4579	2827	838	221	20044	ENSG00000142627,ENSG00000185519,ENSG00000111249,ENSG00000111252,ENSG00000116661,ENSG00000116688,ENSG00000132879,ENSG00000162490,ENSG00000204624,ENSG00000215910,ENSG00000071564,ENSG00000071655,ENSG00000130270,ENSG00000181588,ENSG00000185988,ENSG00000205922,ENSG00000213638,ENSG00000227500,ENSG00000107147,ENSG00000122133,ENSG00000148386,ENSG00000236543,ENSG00000184985,ENSG00000104499,ENSG00000167656…
1	TF	Factor: AP-2beta; motif: NSCCNNNGGSN	TF:M11478	FALSE	3.77e-18	17.4242	10221	838	561	20044	ENSG00000037637,ENSG00000055070,ENSG00000132881,ENSG00000142632,ENSG00000184908,ENSG00000185519,ENSG00000186510,ENSG00000111249,ENSG00000111252,ENSG00000198324,ENSG00000204842,ENSG00000011021,ENSG00000083444,ENSG00000116663,ENSG00000116670,ENSG00000116685,ENSG00000162490,ENSG00000175206,ENSG00000177000,ENSG00000177674,ENSG00000215910,ENSG00000071564,ENSG00000071655,ENSG00000079313,ENSG00000129911…
1	TF	Factor: NR1B1; motif: NRGGNCRTGACCTN; match class: 1	TF:M11796_1	FALSE	3.84e-18	17.4158	4965	838	330	20044	ENSG00000037637,ENSG00000184908,ENSG00000185519,ENSG00000186510,ENSG00000226807,ENSG00000111252,ENSG00000083444,ENSG00000116661,ENSG00000116663,ENSG00000116670,ENSG00000120937,ENSG00000132879,ENSG00000175206,ENSG00000215910,ENSG00000129968,ENSG00000130270,ENSG00000181588,ENSG00000185761,ENSG00000185988,ENSG00000205922,ENSG00000213638,ENSG00000227500,ENSG00000107147,ENSG00000122136,ENSG00000122140…
1	TF	Factor: ETF; motif: CCCCGCCCCYN	TF:M07039	FALSE	4.39e-18	17.3578	16764	838	790	20044	ENSG00000037637,ENSG00000055070,ENSG00000132881,ENSG00000142627,ENSG00000142632,ENSG00000157191,ENSG00000173641,ENSG00000183888,ENSG00000184908,ENSG00000185519,ENSG00000186510,ENSG00000226490,ENSG00000226807,ENSG00000111245,ENSG00000111249,ENSG00000111252,ENSG00000198324,ENSG00000204842,ENSG00000011021,ENSG00000083444,ENSG00000116661,ENSG00000116663,ENSG00000116670,ENSG00000116685,ENSG00000116688…
1	TF	Factor: AP-2; motif: MKCCCSCNGGCG; match class: 1	TF:M00189_1	FALSE	5.62e-18	17.2499	6273	838	391	20044	ENSG00000037637,ENSG00000132881,ENSG00000142627,ENSG00000173641,ENSG00000185519,ENSG00000111249,ENSG00000111252,ENSG00000198324,ENSG00000204842,ENSG00000116663,ENSG00000116670,ENSG00000116685,ENSG00000120937,ENSG00000162490,ENSG00000175206,ENSG00000204624,ENSG00000071564,ENSG00000071655,ENSG00000079313,ENSG00000129911,ENSG00000129968,ENSG00000130270,ENSG00000133243,ENSG00000133275,ENSG00000181588…
1	TF	Factor: AP-2alpha; motif: NGCCTSAGGCN	TF:M11480	FALSE	6.45e-18	17.1902	6321	838	393	20044	ENSG00000037637,ENSG00000055070,ENSG00000142632,ENSG00000157191,ENSG00000111249,ENSG00000111252,ENSG00000198324,ENSG00000175206,ENSG00000079313,ENSG00000129911,ENSG00000133243,ENSG00000185761,ENSG00000122133,ENSG00000122140,ENSG00000130560,ENSG00000148386,ENSG00000160345,ENSG00000165643,ENSG00000236543,ENSG00000169925,ENSG00000196363,ENSG00000235106,ENSG00000109519,ENSG00000132405,ENSG00000173011…
1	TF	Factor: Sp1; motif: NWRGCCMCGCCCMCN	TF:M12151	FALSE	6.89e-18	17.1618	7031	838	425	20044	ENSG00000142627,ENSG00000173641,ENSG00000185519,ENSG00000111249,ENSG00000111252,ENSG00000204842,ENSG00000011021,ENSG00000116661,ENSG00000116670,ENSG00000116688,ENSG00000132879,ENSG00000162490,ENSG00000177000,ENSG00000177674,ENSG00000215910,ENSG00000071564,ENSG00000071655,ENSG00000129911,ENSG00000129968,ENSG00000130270,ENSG00000133275,ENSG00000181588,ENSG00000185988,ENSG00000107147,ENSG00000122133…
1	TF	Factor: BTEB2; motif: RGGGNGKGGN	TF:M07277	FALSE	7.26e-18	17.1391	8762	838	500	20044	ENSG00000142632,ENSG00000173641,ENSG00000185519,ENSG00000226490,ENSG00000111249,ENSG00000111252,ENSG00000204842,ENSG00000011021,ENSG00000116661,ENSG00000116663,ENSG00000116670,ENSG00000116688,ENSG00000132879,ENSG00000175206,ENSG00000177000,ENSG00000177674,ENSG00000204624,ENSG00000071564,ENSG00000071655,ENSG00000129911,ENSG00000129968,ENSG00000130270,ENSG00000133275,ENSG00000181588,ENSG00000185988…
1	TF	Factor: GKLF; motif: NNCCMCRCCCN; match class: 1	TF:M12173_1	FALSE	7.53e-18	17.1232	5130	838	337	20044	ENSG00000142627,ENSG00000185519,ENSG00000111249,ENSG00000111252,ENSG00000011021,ENSG00000083444,ENSG00000116661,ENSG00000116670,ENSG00000116688,ENSG00000132879,ENSG00000162490,ENSG00000177000,ENSG00000177674,ENSG00000215910,ENSG00000071564,ENSG00000071655,ENSG00000129911,ENSG00000129968,ENSG00000130270,ENSG00000181588,ENSG00000185761,ENSG00000185988,ENSG00000213638,ENSG00000227500,ENSG00000107147…
1	TF	Factor: Sp1; motif: NGGGGGCGGGGCCNGGGGGGGG; match class: 1	TF:M10071_1	FALSE	1.03e-17	16.9886	4787	838	320	20044	ENSG00000173641,ENSG00000185519,ENSG00000111252,ENSG00000204842,ENSG00000116661,ENSG00000116670,ENSG00000116685,ENSG00000116688,ENSG00000132879,ENSG00000162490,ENSG00000177674,ENSG00000071564,ENSG00000127540,ENSG00000129911,ENSG00000129968,ENSG00000130270,ENSG00000133275,ENSG00000181588,ENSG00000185988,ENSG00000267059,ENSG00000107147,ENSG00000122140,ENSG00000130559,ENSG00000130560,ENSG00000160345…
1	TF	Factor: AP-2alpha; motif: NSCCNCRGGSN; match class: 1	TF:M07348_1	FALSE	1.03e-17	16.9862	3037	838	231	20044	ENSG00000111249,ENSG00000111252,ENSG00000162490,ENSG00000079313,ENSG00000129911,ENSG00000133243,ENSG00000185761,ENSG00000122133,ENSG00000122140,ENSG00000160345,ENSG00000165643,ENSG00000169925,ENSG00000196363,ENSG00000235106,ENSG00000109519,ENSG00000132405,ENSG00000173011,ENSG00000173013,ENSG00000126233,ENSG00000180155,ENSG00000234616,ENSG00000283992,ENSG00000105428,ENSG00000091622,ENSG00000129195…
1	TF	Factor: Sp2; motif: GGSNNGGGGGCGGGGCCNGNGS	TF:M09658	FALSE	1.09e-17	16.9628	5456	838	352	20044	ENSG00000142632,ENSG00000185519,ENSG00000111249,ENSG00000111252,ENSG00000198324,ENSG00000204842,ENSG00000011021,ENSG00000116661,ENSG00000116670,ENSG00000116685,ENSG00000116688,ENSG00000132879,ENSG00000162490,ENSG00000177000,ENSG00000177674,ENSG00000071564,ENSG00000071655,ENSG00000127540,ENSG00000129911,ENSG00000129968,ENSG00000130270,ENSG00000133243,ENSG00000133275,ENSG00000181588,ENSG00000185761…
1	TF	Factor: MAZ; motif: GGGGAGGG; match class: 1	TF:M00649_1	FALSE	1.1e-17	16.9578	4281	838	295	20044	ENSG00000157191,ENSG00000185519,ENSG00000226807,ENSG00000111249,ENSG00000111252,ENSG00000204842,ENSG00000116661,ENSG00000116670,ENSG00000132879,ENSG00000204624,ENSG00000071655,ENSG00000129911,ENSG00000130270,ENSG00000133243,ENSG00000133275,ENSG00000185761,ENSG00000185988,ENSG00000107147,ENSG00000130560,ENSG00000236543,ENSG00000178597,ENSG00000184985,ENSG00000140538,ENSG00000140543,ENSG00000173867…
1	TF	Factor: MAZ; motif: GGGMGGGGS	TF:M10432	FALSE	1.17e-17	16.933	9572	838	533	20044	ENSG00000055070,ENSG00000142627,ENSG00000142632,ENSG00000183888,ENSG00000184908,ENSG00000185519,ENSG00000226490,ENSG00000226807,ENSG00000111249,ENSG00000111252,ENSG00000204842,ENSG00000011021,ENSG00000116661,ENSG00000116663,ENSG00000116670,ENSG00000116685,ENSG00000132879,ENSG00000162490,ENSG00000175206,ENSG00000177000,ENSG00000177674,ENSG00000204624,ENSG00000215910,ENSG00000071564,ENSG00000071655…
1	TF	Factor: LKLF; motif: GGGGTGGKSN	TF:M07261	FALSE	1.19e-17	16.9236	10039	838	552	20044	ENSG00000037637,ENSG00000055070,ENSG00000142627,ENSG00000157191,ENSG00000173641,ENSG00000185519,ENSG00000226490,ENSG00000226807,ENSG00000111245,ENSG00000111252,ENSG00000198324,ENSG00000204842,ENSG00000011021,ENSG00000083444,ENSG00000116661,ENSG00000116663,ENSG00000116670,ENSG00000116685,ENSG00000116688,ENSG00000120937,ENSG00000132879,ENSG00000204624,ENSG00000215910,ENSG00000071564,ENSG00000071655…
1	TF	Factor: SP2; motif: GNNGGGGGCGGGGSN	TF:M03807	FALSE	1.35e-17	16.8697	8689	838	496	20044	ENSG00000055070,ENSG00000142632,ENSG00000173641,ENSG00000185519,ENSG00000111249,ENSG00000111252,ENSG00000204842,ENSG00000011021,ENSG00000116661,ENSG00000116663,ENSG00000116670,ENSG00000116685,ENSG00000116688,ENSG00000132879,ENSG00000162490,ENSG00000177000,ENSG00000177674,ENSG00000215910,ENSG00000071564,ENSG00000071655,ENSG00000127540,ENSG00000129911,ENSG00000129968,ENSG00000130270,ENSG00000133243…
1	TF	Factor: ZNF511; motif: GGRRGRGGCWGNG	TF:M09738	FALSE	1.76e-17	16.7557	11110	838	594	20044	ENSG00000055070,ENSG00000132881,ENSG00000142627,ENSG00000142632,ENSG00000173641,ENSG00000184908,ENSG00000185519,ENSG00000186510,ENSG00000226490,ENSG00000226807,ENSG00000111245,ENSG00000111249,ENSG00000111252,ENSG00000198324,ENSG00000204842,ENSG00000083444,ENSG00000116661,ENSG00000116663,ENSG00000116670,ENSG00000116688,ENSG00000120937,ENSG00000132879,ENSG00000175206,ENSG00000177674,ENSG00000204624…
1	TF	Factor: PURBETA; motif: NCWGRGGCTGGGG; match class: 1	TF:M12726_1	FALSE	1.8e-17	16.7439	2535	838	203	20044	ENSG00000183888,ENSG00000184908,ENSG00000226490,ENSG00000226807,ENSG00000116661,ENSG00000132879,ENSG00000181588,ENSG00000185988,ENSG00000205922,ENSG00000122133,ENSG00000148386,ENSG00000165643,ENSG00000186350,ENSG00000235106,ENSG00000126233,ENSG00000130193,ENSG00000167656,ENSG00000180155,ENSG00000198576,ENSG00000283992,ENSG00000284505,ENSG00000163873,ENSG00000163874,ENSG00000091622,ENSG00000068078…
1	TF	Factor: GKLF; motif: NNCCMCRCCCN	TF:M12173	FALSE	2e-17	16.7	10281	838	561	20044	ENSG00000055070,ENSG00000142627,ENSG00000173641,ENSG00000184908,ENSG00000185519,ENSG00000186510,ENSG00000111249,ENSG00000111252,ENSG00000198324,ENSG00000204842,ENSG00000011021,ENSG00000083444,ENSG00000116661,ENSG00000116663,ENSG00000116670,ENSG00000116685,ENSG00000116688,ENSG00000132879,ENSG00000162490,ENSG00000175206,ENSG00000177000,ENSG00000177674,ENSG00000215910,ENSG00000071564,ENSG00000071655…
1	TF	Factor: MAZ; motif: GGGGGAGGGGGNGRGRRRGNRG	TF:M09984	FALSE	2.3e-17	16.6378	9841	838	543	20044	ENSG00000037637,ENSG00000055070,ENSG00000142627,ENSG00000142632,ENSG00000173641,ENSG00000183888,ENSG00000184908,ENSG00000185519,ENSG00000186510,ENSG00000226807,ENSG00000111249,ENSG00000111252,ENSG00000204842,ENSG00000011021,ENSG00000083444,ENSG00000116661,ENSG00000116663,ENSG00000116670,ENSG00000116685,ENSG00000116688,ENSG00000132879,ENSG00000162490,ENSG00000175206,ENSG00000177000,ENSG00000204624…
1	TF	Factor: AP-2alpha; motif: NTNSCCTGRGGSN	TF:M09590	FALSE	2.46e-17	16.6092	5354	838	346	20044	ENSG00000037637,ENSG00000157191,ENSG00000173641,ENSG00000226490,ENSG00000111245,ENSG00000111249,ENSG00000111252,ENSG00000116688,ENSG00000120937,ENSG00000071655,ENSG00000079313,ENSG00000129911,ENSG00000129968,ENSG00000130270,ENSG00000133243,ENSG00000133275,ENSG00000181588,ENSG00000185761,ENSG00000205922,ENSG00000213638,ENSG00000227500,ENSG00000107147,ENSG00000122133,ENSG00000122136,ENSG00000130559…
1	TF	Factor: KLF15; motif: RCCMCRCCCMCN	TF:M12160	FALSE	2.48e-17	16.606	13060	838	667	20044	ENSG00000037637,ENSG00000055070,ENSG00000142627,ENSG00000142632,ENSG00000173641,ENSG00000183888,ENSG00000184908,ENSG00000185519,ENSG00000186510,ENSG00000226490,ENSG00000111245,ENSG00000111249,ENSG00000111252,ENSG00000198324,ENSG00000204842,ENSG00000011021,ENSG00000083444,ENSG00000116661,ENSG00000116663,ENSG00000116670,ENSG00000116688,ENSG00000132879,ENSG00000162490,ENSG00000175206,ENSG00000177000…
1	TF	Factor: AP-2beta; motif: NSCCYNRGGSN; match class: 1	TF:M11477_1	FALSE	2.88e-17	16.5412	7101	838	426	20044	ENSG00000037637,ENSG00000055070,ENSG00000142632,ENSG00000157191,ENSG00000226490,ENSG00000111245,ENSG00000111249,ENSG00000111252,ENSG00000198324,ENSG00000116661,ENSG00000120937,ENSG00000132879,ENSG00000175206,ENSG00000071655,ENSG00000079313,ENSG00000129911,ENSG00000129968,ENSG00000130270,ENSG00000133243,ENSG00000185988,ENSG00000205922,ENSG00000107147,ENSG00000122133,ENSG00000122136,ENSG00000122140…
1	TF	Factor: E2F4; motif: YCCCGCCNCNNSSNNSNN	TF:M12599	FALSE	3.4e-17	16.4689	17574	838	810	20044	ENSG00000037637,ENSG00000055070,ENSG00000132881,ENSG00000142627,ENSG00000142632,ENSG00000157191,ENSG00000173641,ENSG00000183888,ENSG00000184908,ENSG00000185519,ENSG00000186510,ENSG00000226490,ENSG00000226807,ENSG00000111245,ENSG00000111249,ENSG00000111252,ENSG00000198324,ENSG00000204842,ENSG00000011021,ENSG00000083444,ENSG00000116661,ENSG00000116663,ENSG00000116670,ENSG00000116685,ENSG00000116688…
1	TF	Factor: Sp1; motif: RGGGMGGRGSNGGGG	TF:M10529	FALSE	3.44e-17	16.4638	7107	838	426	20044	ENSG00000037637,ENSG00000055070,ENSG00000142632,ENSG00000173641,ENSG00000184908,ENSG00000185519,ENSG00000186510,ENSG00000226807,ENSG00000111249,ENSG00000111252,ENSG00000204842,ENSG00000116661,ENSG00000116663,ENSG00000116670,ENSG00000116685,ENSG00000132879,ENSG00000162490,ENSG00000175206,ENSG00000071564,ENSG00000071655,ENSG00000079313,ENSG00000127540,ENSG00000129911,ENSG00000133243,ENSG00000133275…
1	TF	Factor: TFAP2A; motif: NNNNGCCYSAGGGCA	TF:M07231	FALSE	3.49e-17	16.4569	5428	838	349	20044	ENSG00000037637,ENSG00000142632,ENSG00000173641,ENSG00000226490,ENSG00000111245,ENSG00000111249,ENSG00000111252,ENSG00000204842,ENSG00000120937,ENSG00000175206,ENSG00000071655,ENSG00000079313,ENSG00000129968,ENSG00000130270,ENSG00000133243,ENSG00000133275,ENSG00000181588,ENSG00000185761,ENSG00000205922,ENSG00000122133,ENSG00000130559,ENSG00000130560,ENSG00000148386,ENSG00000160345,ENSG00000160349…
1	TF	Factor: HSF4; motif: CTGCMRN; match class: 1	TF:M07322_1	FALSE	3.69e-17	16.433	12022	838	628	20044	ENSG00000142632,ENSG00000157191,ENSG00000173641,ENSG00000183888,ENSG00000184908,ENSG00000185519,ENSG00000226490,ENSG00000226807,ENSG00000111249,ENSG00000111252,ENSG00000204842,ENSG00000011021,ENSG00000116661,ENSG00000116670,ENSG00000116685,ENSG00000116688,ENSG00000132879,ENSG00000175206,ENSG00000177000,ENSG00000177674,ENSG00000204624,ENSG00000215910,ENSG00000071655,ENSG00000079313,ENSG00000127540…
1	TF	Factor: GKLF; motif: GCCMCRCCCNNN; match class: 1	TF:M01588_1	FALSE	3.99e-17	16.3995	4076	838	283	20044	ENSG00000173641,ENSG00000185519,ENSG00000111252,ENSG00000011021,ENSG00000116661,ENSG00000116670,ENSG00000132879,ENSG00000177000,ENSG00000177674,ENSG00000215910,ENSG00000071564,ENSG00000129911,ENSG00000129968,ENSG00000130270,ENSG00000181588,ENSG00000185761,ENSG00000185988,ENSG00000213638,ENSG00000227500,ENSG00000122140,ENSG00000130559,ENSG00000130560,ENSG00000160345,ENSG00000169925,ENSG00000196363…
1	TF	Factor: Sp1; motif: GGGGCGGGGC; match class: 1	TF:M07063_1	FALSE	4.2e-17	16.3766	2644	838	208	20044	ENSG00000185519,ENSG00000111252,ENSG00000116661,ENSG00000116670,ENSG00000132879,ENSG00000177000,ENSG00000177674,ENSG00000071564,ENSG00000071655,ENSG00000129911,ENSG00000129968,ENSG00000130270,ENSG00000133275,ENSG00000181588,ENSG00000130559,ENSG00000130560,ENSG00000169925,ENSG00000196363,ENSG00000132405,ENSG00000140543,ENSG00000173867,ENSG00000130193,ENSG00000180155,ENSG00000181790,ENSG00000284505…
1	TF	Factor: ZXDL; motif: GSGSCNNGGGMRGCNCCGGGS; match class: 1	TF:M12722_1	FALSE	4.26e-17	16.3708	6868	838	415	20044	ENSG00000173641,ENSG00000185519,ENSG00000111249,ENSG00000111252,ENSG00000204842,ENSG00000083444,ENSG00000116661,ENSG00000116663,ENSG00000116685,ENSG00000120937,ENSG00000132879,ENSG00000162490,ENSG00000071564,ENSG00000071655,ENSG00000079313,ENSG00000129911,ENSG00000129968,ENSG00000133243,ENSG00000133275,ENSG00000181588,ENSG00000185761,ENSG00000205922,ENSG00000122140,ENSG00000130559,ENSG00000130560…
1	TF	Factor: E2F-2; motif: GCGCGCGCNCS; match class: 1	TF:M11529_1	FALSE	4.63e-17	16.3345	14893	838	730	20044	ENSG00000037637,ENSG00000055070,ENSG00000132881,ENSG00000142627,ENSG00000142632,ENSG00000157191,ENSG00000173641,ENSG00000184908,ENSG00000185519,ENSG00000186510,ENSG00000226807,ENSG00000111245,ENSG00000111249,ENSG00000111252,ENSG00000198324,ENSG00000204842,ENSG00000011021,ENSG00000083444,ENSG00000116661,ENSG00000116663,ENSG00000116670,ENSG00000116685,ENSG00000116688,ENSG00000120937,ENSG00000132879…
1	TF	Factor: AP-2alpha; motif: NGCCTSAGGCN; match class: 1	TF:M11480_1	FALSE	4.77e-17	16.3216	5972	838	374	20044	ENSG00000037637,ENSG00000055070,ENSG00000142632,ENSG00000157191,ENSG00000111249,ENSG00000111252,ENSG00000175206,ENSG00000079313,ENSG00000129911,ENSG00000133243,ENSG00000185761,ENSG00000122133,ENSG00000122140,ENSG00000130560,ENSG00000148386,ENSG00000160345,ENSG00000236543,ENSG00000169925,ENSG00000196363,ENSG00000235106,ENSG00000109519,ENSG00000132405,ENSG00000173011,ENSG00000173013,ENSG00000140543…
1	TF	Factor: CKROX; motif: SCCCTCCCC	TF:M01175	FALSE	5.1e-17	16.2925	7505	838	443	20044	ENSG00000055070,ENSG00000132881,ENSG00000142627,ENSG00000157191,ENSG00000173641,ENSG00000183888,ENSG00000185519,ENSG00000226490,ENSG00000226807,ENSG00000111249,ENSG00000111252,ENSG00000204842,ENSG00000011021,ENSG00000083444,ENSG00000116661,ENSG00000116670,ENSG00000116688,ENSG00000120937,ENSG00000132879,ENSG00000162490,ENSG00000177000,ENSG00000204624,ENSG00000215910,ENSG00000071564,ENSG00000071655…
1	TF	Factor: BTEB1; motif: GGGGGCGGGGCNGSGGGNGS; match class: 1	TF:M09723_1	FALSE	5.43e-17	16.2653	6193	838	384	20044	ENSG00000055070,ENSG00000185519,ENSG00000111249,ENSG00000111252,ENSG00000204842,ENSG00000011021,ENSG00000116661,ENSG00000116663,ENSG00000116670,ENSG00000132879,ENSG00000162490,ENSG00000177000,ENSG00000177674,ENSG00000071564,ENSG00000071655,ENSG00000129911,ENSG00000129968,ENSG00000130270,ENSG00000133243,ENSG00000133275,ENSG00000181588,ENSG00000185988,ENSG00000107147,ENSG00000130559,ENSG00000130560…
1	TF	Factor: Sp2; motif: GGGGCGGGG; match class: 1	TF:M10435_1	FALSE	5.7e-17	16.244	3652	838	261	20044	ENSG00000185519,ENSG00000111252,ENSG00000204842,ENSG00000011021,ENSG00000116661,ENSG00000116670,ENSG00000132879,ENSG00000177000,ENSG00000177674,ENSG00000071564,ENSG00000071655,ENSG00000129911,ENSG00000129968,ENSG00000130270,ENSG00000133275,ENSG00000181588,ENSG00000107147,ENSG00000130559,ENSG00000130560,ENSG00000169925,ENSG00000196363,ENSG00000132405,ENSG00000140543,ENSG00000173867,ENSG00000130193…
1	TF	Factor: Sp1; motif: CCCCGCCCCN; match class: 1	TF:M00933_1	FALSE	5.79e-17	16.2373	5359	838	345	20044	ENSG00000185519,ENSG00000111249,ENSG00000111252,ENSG00000204842,ENSG00000011021,ENSG00000116661,ENSG00000116670,ENSG00000132879,ENSG00000177000,ENSG00000177674,ENSG00000204624,ENSG00000071564,ENSG00000071655,ENSG00000129911,ENSG00000129968,ENSG00000130270,ENSG00000133243,ENSG00000133275,ENSG00000181588,ENSG00000185988,ENSG00000213638,ENSG00000227500,ENSG00000107147,ENSG00000130559,ENSG00000130560…
1	TF	Factor: SP4; motif: GGCCCCGCCCCCN; match class: 1	TF:M13135_1	FALSE	6.29e-17	16.2017	2293	838	188	20044	ENSG00000111252,ENSG00000116661,ENSG00000132879,ENSG00000177674,ENSG00000071564,ENSG00000129911,ENSG00000129968,ENSG00000130270,ENSG00000181588,ENSG00000185988,ENSG00000130559,ENSG00000130560,ENSG00000169925,ENSG00000109519,ENSG00000132405,ENSG00000140543,ENSG00000173867,ENSG00000130193,ENSG00000180155,ENSG00000198576,ENSG00000284505,ENSG00000163874,ENSG00000013810,ENSG00000068078,ENSG00000163950…
1	TF	Factor: AP-2beta; motif: GCNNNGGSCNGVGGGN; match class: 1	TF:M01858_1	FALSE	7.42e-17	16.1295	3254	838	240	20044	ENSG00000037637,ENSG00000185519,ENSG00000111249,ENSG00000111252,ENSG00000204842,ENSG00000116663,ENSG00000116685,ENSG00000120937,ENSG00000071564,ENSG00000071655,ENSG00000129911,ENSG00000133275,ENSG00000181588,ENSG00000205922,ENSG00000107147,ENSG00000130559,ENSG00000148386,ENSG00000236543,ENSG00000169925,ENSG00000196363,ENSG00000173011,ENSG00000173013,ENSG00000140538,ENSG00000181790,ENSG00000105426…
1	TF	Factor: SP1; motif: GGGGYGGGGNS	TF:M01303	FALSE	1.08e-16	15.9651	8176	838	471	20044	ENSG00000037637,ENSG00000142632,ENSG00000173641,ENSG00000185519,ENSG00000111245,ENSG00000111249,ENSG00000111252,ENSG00000204842,ENSG00000083444,ENSG00000116661,ENSG00000116663,ENSG00000116670,ENSG00000120937,ENSG00000132879,ENSG00000162490,ENSG00000177000,ENSG00000177674,ENSG00000204624,ENSG00000071564,ENSG00000071655,ENSG00000129911,ENSG00000129968,ENSG00000130270,ENSG00000133275,ENSG00000181588…
1	TF	Factor: ZNF515; motif: WNSCCCCCWGCNG	TF:M08835	FALSE	1.21e-16	15.9186	3613	838	258	20044	ENSG00000037637,ENSG00000142632,ENSG00000183888,ENSG00000185519,ENSG00000186510,ENSG00000226807,ENSG00000111252,ENSG00000198324,ENSG00000116670,ENSG00000162490,ENSG00000175206,ENSG00000204624,ENSG00000215910,ENSG00000071564,ENSG00000071655,ENSG00000133275,ENSG00000185761,ENSG00000205922,ENSG00000107147,ENSG00000122136,ENSG00000122140,ENSG00000160345,ENSG00000160349,ENSG00000196363,ENSG00000178597…
1	TF	Factor: SP4; motif: NWRGCCACGCCCMCTYN	TF:M03922	FALSE	1.21e-16	15.9179	6219	838	384	20044	ENSG00000142627,ENSG00000185519,ENSG00000111249,ENSG00000111252,ENSG00000204842,ENSG00000011021,ENSG00000116661,ENSG00000116670,ENSG00000116688,ENSG00000132879,ENSG00000162490,ENSG00000177000,ENSG00000215910,ENSG00000071564,ENSG00000071655,ENSG00000129911,ENSG00000129968,ENSG00000130270,ENSG00000133275,ENSG00000181588,ENSG00000185761,ENSG00000185988,ENSG00000122133,ENSG00000122140,ENSG00000130559…
1	TF	Factor: PATZ; motif: GGGGNGGGGGMKGGRRNGGNRN; match class: 1	TF:M10026_1	FALSE	1.23e-16	15.9093	5109	838	332	20044	ENSG00000185519,ENSG00000226490,ENSG00000111249,ENSG00000111252,ENSG00000204842,ENSG00000116663,ENSG00000116670,ENSG00000116688,ENSG00000071564,ENSG00000071655,ENSG00000127540,ENSG00000129911,ENSG00000129968,ENSG00000130270,ENSG00000133243,ENSG00000133275,ENSG00000181588,ENSG00000185761,ENSG00000185988,ENSG00000205922,ENSG00000267059,ENSG00000107147,ENSG00000130559,ENSG00000130560,ENSG00000169925…
1	TF	Factor: ZNF232; motif: NCAGCASCNNGGNCAGCGCC	TF:M13146	FALSE	1.25e-16	15.9046	6549	838	399	20044	ENSG00000111249,ENSG00000204842,ENSG00000083444,ENSG00000116663,ENSG00000116670,ENSG00000116685,ENSG00000120937,ENSG00000132879,ENSG00000162490,ENSG00000175206,ENSG00000204624,ENSG00000071564,ENSG00000071655,ENSG00000079313,ENSG00000129911,ENSG00000129968,ENSG00000133243,ENSG00000133275,ENSG00000181588,ENSG00000185761,ENSG00000185988,ENSG00000205922,ENSG00000213638,ENSG00000227500,ENSG00000130559…
1	TF	Factor: VDR; motif: GGGKRNRRGGWSA	TF:M00444	FALSE	1.45e-16	15.8378	10554	838	569	20044	ENSG00000037637,ENSG00000055070,ENSG00000132881,ENSG00000142627,ENSG00000142632,ENSG00000157191,ENSG00000186510,ENSG00000226490,ENSG00000111245,ENSG00000111249,ENSG00000198324,ENSG00000011021,ENSG00000083444,ENSG00000116661,ENSG00000116688,ENSG00000132879,ENSG00000162490,ENSG00000175206,ENSG00000177000,ENSG00000204624,ENSG00000215910,ENSG00000071564,ENSG00000071655,ENSG00000129911,ENSG00000130270…
1	TF	Factor: BTEB3; motif: CCNNSCCNSCCCCKCCCCC	TF:M09826	FALSE	1.51e-16	15.8221	11837	838	619	20044	ENSG00000037637,ENSG00000055070,ENSG00000142632,ENSG00000184908,ENSG00000185519,ENSG00000226490,ENSG00000111249,ENSG00000111252,ENSG00000204842,ENSG00000011021,ENSG00000083444,ENSG00000116661,ENSG00000116663,ENSG00000116670,ENSG00000116685,ENSG00000116688,ENSG00000132879,ENSG00000162490,ENSG00000175206,ENSG00000177000,ENSG00000177674,ENSG00000204624,ENSG00000215910,ENSG00000071564,ENSG00000071655…
1	TF	Factor: Sp1; motif: GGNDGGRGGCGGGG; match class: 1	TF:M04953_1	FALSE	1.64e-16	15.7857	4215	838	288	20044	ENSG00000142632,ENSG00000173641,ENSG00000184908,ENSG00000185519,ENSG00000111252,ENSG00000204842,ENSG00000116661,ENSG00000116663,ENSG00000116670,ENSG00000132879,ENSG00000177000,ENSG00000204624,ENSG00000071564,ENSG00000071655,ENSG00000127540,ENSG00000129911,ENSG00000130270,ENSG00000133275,ENSG00000181588,ENSG00000205922,ENSG00000267059,ENSG00000107147,ENSG00000130559,ENSG00000165643,ENSG00000236543…
1	TF	Factor: SP2; motif: GGGCGGGAC	TF:M01783	FALSE	1.83e-16	15.7368	9405	838	522	20044	ENSG00000037637,ENSG00000173641,ENSG00000185519,ENSG00000226807,ENSG00000111249,ENSG00000111252,ENSG00000204842,ENSG00000011021,ENSG00000116661,ENSG00000116670,ENSG00000116685,ENSG00000116688,ENSG00000132879,ENSG00000162490,ENSG00000175206,ENSG00000177000,ENSG00000177674,ENSG00000215910,ENSG00000071564,ENSG00000071655,ENSG00000079313,ENSG00000129911,ENSG00000129968,ENSG00000130270,ENSG00000133275…
1	TF	Factor: SP4; motif: GGCCCCGCCCCCN	TF:M13135	FALSE	1.91e-16	15.719	5758	838	362	20044	ENSG00000185519,ENSG00000111249,ENSG00000111252,ENSG00000204842,ENSG00000011021,ENSG00000116661,ENSG00000116685,ENSG00000116688,ENSG00000132879,ENSG00000177000,ENSG00000177674,ENSG00000215910,ENSG00000071564,ENSG00000071655,ENSG00000129911,ENSG00000129968,ENSG00000130270,ENSG00000133275,ENSG00000181588,ENSG00000185988,ENSG00000213638,ENSG00000227500,ENSG00000122140,ENSG00000130559,ENSG00000130560…
1	TF	Factor: ZFX; motif: SGGCCNCR	TF:M10121	FALSE	2.13e-16	15.6722	4082	838	281	20044	ENSG00000037637,ENSG00000055070,ENSG00000142627,ENSG00000226490,ENSG00000226807,ENSG00000111252,ENSG00000198324,ENSG00000204842,ENSG00000116661,ENSG00000116670,ENSG00000116685,ENSG00000132879,ENSG00000177674,ENSG00000071564,ENSG00000071655,ENSG00000127540,ENSG00000129911,ENSG00000129968,ENSG00000130270,ENSG00000133243,ENSG00000133275,ENSG00000181588,ENSG00000185988,ENSG00000205922,ENSG00000267059…
1	TF	Factor: THAP7; motif: GNCGCCATSTTGRGNGKGGC	TF:M12728	FALSE	2.6e-16	15.5848	5725	838	360	20044	ENSG00000055070,ENSG00000173641,ENSG00000226807,ENSG00000111245,ENSG00000111249,ENSG00000111252,ENSG00000011021,ENSG00000116670,ENSG00000120937,ENSG00000162490,ENSG00000177000,ENSG00000204624,ENSG00000215910,ENSG00000071655,ENSG00000127540,ENSG00000129911,ENSG00000133243,ENSG00000133275,ENSG00000181588,ENSG00000267059,ENSG00000107147,ENSG00000122133,ENSG00000122136,ENSG00000160349,ENSG00000169925…
1	TF	Factor: TWIST; motif: CACCTGG	TF:M03582	FALSE	3.15e-16	15.5021	8542	838	485	20044	ENSG00000037637,ENSG00000142632,ENSG00000183888,ENSG00000184908,ENSG00000186510,ENSG00000187144,ENSG00000226490,ENSG00000111252,ENSG00000198324,ENSG00000204842,ENSG00000011021,ENSG00000083444,ENSG00000116670,ENSG00000116685,ENSG00000120937,ENSG00000162490,ENSG00000177000,ENSG00000215910,ENSG00000079313,ENSG00000129911,ENSG00000129968,ENSG00000133243,ENSG00000133275,ENSG00000185761,ENSG00000185988…
1	TF	Factor: RNF96; motif: BCCCGCRGCC; match class: 1	TF:M01199_1	FALSE	3.68e-16	15.4337	4481	838	300	20044	ENSG00000132881,ENSG00000142627,ENSG00000185519,ENSG00000226807,ENSG00000111249,ENSG00000204842,ENSG00000116663,ENSG00000116685,ENSG00000071564,ENSG00000071655,ENSG00000079313,ENSG00000127540,ENSG00000129911,ENSG00000130270,ENSG00000133243,ENSG00000133275,ENSG00000181588,ENSG00000205922,ENSG00000267059,ENSG00000130559,ENSG00000130560,ENSG00000148386,ENSG00000169925,ENSG00000196363,ENSG00000173011…
1	TF	Factor: SP1; motif: RCCMCRCCCMC; match class: 1	TF:M03920_1	FALSE	4.1e-16	15.3876	3125	838	231	20044	ENSG00000111252,ENSG00000011021,ENSG00000083444,ENSG00000116661,ENSG00000132879,ENSG00000162490,ENSG00000177674,ENSG00000071564,ENSG00000129911,ENSG00000129968,ENSG00000130270,ENSG00000181588,ENSG00000185988,ENSG00000130559,ENSG00000130560,ENSG00000165643,ENSG00000236543,ENSG00000169925,ENSG00000109519,ENSG00000132405,ENSG00000173011,ENSG00000173013,ENSG00000140543,ENSG00000173867,ENSG00000130193…
1	TF	Factor: BTEB2; motif: RGGGNGKGGN; match class: 1	TF:M07277_1	FALSE	4.45e-16	15.3517	4324	838	292	20044	ENSG00000185519,ENSG00000111249,ENSG00000111252,ENSG00000204842,ENSG00000011021,ENSG00000116661,ENSG00000116670,ENSG00000132879,ENSG00000177000,ENSG00000177674,ENSG00000071564,ENSG00000071655,ENSG00000129911,ENSG00000129968,ENSG00000130270,ENSG00000133275,ENSG00000181588,ENSG00000107147,ENSG00000122140,ENSG00000130559,ENSG00000130560,ENSG00000160345,ENSG00000169925,ENSG00000196363,ENSG00000132405…
1	TF	Factor: Sp2; motif: GYCCCGCCYCYNNNN	TF:M07129	FALSE	4.53e-16	15.3443	6482	838	394	20044	ENSG00000142632,ENSG00000185519,ENSG00000111252,ENSG00000198324,ENSG00000204842,ENSG00000011021,ENSG00000083444,ENSG00000116661,ENSG00000116670,ENSG00000116685,ENSG00000116688,ENSG00000132879,ENSG00000162490,ENSG00000177000,ENSG00000177674,ENSG00000071564,ENSG00000071655,ENSG00000129911,ENSG00000129968,ENSG00000130270,ENSG00000133275,ENSG00000181588,ENSG00000213638,ENSG00000227500,ENSG00000107147…
1	TF	Factor: ZSCAN21; motif: NSNGNSCNNGGTGCTG	TF:M13148	FALSE	5.55e-16	15.2553	7520	838	440	20044	ENSG00000173641,ENSG00000184908,ENSG00000185519,ENSG00000186510,ENSG00000187144,ENSG00000226490,ENSG00000226807,ENSG00000111245,ENSG00000111249,ENSG00000011021,ENSG00000083444,ENSG00000116685,ENSG00000120937,ENSG00000162490,ENSG00000175206,ENSG00000177000,ENSG00000177674,ENSG00000204624,ENSG00000071564,ENSG00000071655,ENSG00000181588,ENSG00000185761,ENSG00000205922,ENSG00000213638,ENSG00000227500…
1	TF	Factor: ctcf; motif: YGGCCACCAGRKGGCRSYN; match class: 1	TF:M09890_1	FALSE	5.7e-16	15.2443	2982	838	223	20044	ENSG00000111249,ENSG00000111252,ENSG00000116685,ENSG00000132879,ENSG00000162490,ENSG00000177674,ENSG00000071564,ENSG00000079313,ENSG00000129911,ENSG00000130270,ENSG00000133275,ENSG00000185761,ENSG00000160349,ENSG00000165643,ENSG00000169925,ENSG00000186350,ENSG00000196363,ENSG00000178597,ENSG00000140538,ENSG00000181991,ENSG00000259494,ENSG00000160886,ENSG00000198576,ENSG00000163875,ENSG00000127663…
1	TF	Factor: ER-beta; motif: NRGGTCANKSTGACCTNN	TF:M09610	FALSE	5.86e-16	15.2323	5945	838	369	20044	ENSG00000037637,ENSG00000132881,ENSG00000142632,ENSG00000157191,ENSG00000184908,ENSG00000186510,ENSG00000187144,ENSG00000226807,ENSG00000204842,ENSG00000116661,ENSG00000116663,ENSG00000116688,ENSG00000120937,ENSG00000132879,ENSG00000162490,ENSG00000204624,ENSG00000071564,ENSG00000129968,ENSG00000133243,ENSG00000133275,ENSG00000185761,ENSG00000205922,ENSG00000122140,ENSG00000130560,ENSG00000148386…
1	TF	Factor: SP1; motif: NRGKGGGCGGGGCN	TF:M09765	FALSE	5.89e-16	15.2297	7705	838	448	20044	ENSG00000142632,ENSG00000173641,ENSG00000185519,ENSG00000111249,ENSG00000111252,ENSG00000204842,ENSG00000011021,ENSG00000116661,ENSG00000116670,ENSG00000116685,ENSG00000116688,ENSG00000132879,ENSG00000177000,ENSG00000177674,ENSG00000204624,ENSG00000215910,ENSG00000071564,ENSG00000071655,ENSG00000129911,ENSG00000129968,ENSG00000130270,ENSG00000133275,ENSG00000181588,ENSG00000185988,ENSG00000205922…
1	TF	Factor: Sp3; motif: ASMCTTGGGSRGGG; match class: 1	TF:M00665_1	FALSE	6.22e-16	15.2061	2377	838	190	20044	ENSG00000055070,ENSG00000185519,ENSG00000186510,ENSG00000111252,ENSG00000120937,ENSG00000071564,ENSG00000079313,ENSG00000130270,ENSG00000133275,ENSG00000181588,ENSG00000185761,ENSG00000107147,ENSG00000122133,ENSG00000122136,ENSG00000236543,ENSG00000132405,ENSG00000184985,ENSG00000140543,ENSG00000173867,ENSG00000104499,ENSG00000126233,ENSG00000181790,ENSG00000197353,ENSG00000234616,ENSG00000129195…
1	TF	Factor: FXR; motif: NRGGKCANTGRCCNNNNGG; match class: 1	TF:M10014_1	FALSE	7.31e-16	15.1363	1536	838	141	20044	ENSG00000133275,ENSG00000107147,ENSG00000122136,ENSG00000122140,ENSG00000160345,ENSG00000169925,ENSG00000186350,ENSG00000235106,ENSG00000178597,ENSG00000181991,ENSG00000259494,ENSG00000167656,ENSG00000197353,ENSG00000105426,ENSG00000091622,ENSG00000068078,ENSG00000109685,ENSG00000095321,ENSG00000119383,ENSG00000167130,ENSG00000076944,ENSG00000104918,ENSG00000104976,ENSG00000260001,ENSG00000101180…
1	TF	Factor: E2F-1:HES-7; motif: GGCRCGTGSYNNWNGGCGCSM	TF:M08525	FALSE	1.17e-15	14.9336	17480	838	805	20044	ENSG00000037637,ENSG00000055070,ENSG00000132881,ENSG00000142627,ENSG00000142632,ENSG00000157191,ENSG00000173641,ENSG00000183888,ENSG00000184908,ENSG00000185519,ENSG00000186510,ENSG00000226490,ENSG00000226807,ENSG00000111245,ENSG00000111249,ENSG00000111252,ENSG00000198324,ENSG00000204842,ENSG00000011021,ENSG00000083444,ENSG00000116661,ENSG00000116663,ENSG00000116670,ENSG00000116685,ENSG00000116688…
1	TF	Factor: ZBTB10; motif: TGGGGTGCNS	TF:M12686	FALSE	1.2e-15	14.9219	3498	838	249	20044	ENSG00000142627,ENSG00000226807,ENSG00000204842,ENSG00000011021,ENSG00000132879,ENSG00000177000,ENSG00000204624,ENSG00000215910,ENSG00000133243,ENSG00000133275,ENSG00000107147,ENSG00000122136,ENSG00000122140,ENSG00000160345,ENSG00000160349,ENSG00000165643,ENSG00000236543,ENSG00000196363,ENSG00000132405,ENSG00000173011,ENSG00000173013,ENSG00000184985,ENSG00000140538,ENSG00000104499,ENSG00000105426…
1	TF	Factor: PURBETA; motif: NCWGRGGCTGGGG	TF:M12726	FALSE	1.25e-15	14.9036	7893	838	455	20044	ENSG00000037637,ENSG00000173641,ENSG00000183888,ENSG00000184908,ENSG00000185519,ENSG00000186510,ENSG00000226490,ENSG00000226807,ENSG00000111249,ENSG00000111252,ENSG00000204842,ENSG00000116661,ENSG00000116663,ENSG00000132879,ENSG00000177674,ENSG00000204624,ENSG00000215910,ENSG00000071655,ENSG00000129911,ENSG00000130270,ENSG00000181588,ENSG00000185988,ENSG00000205922,ENSG00000213638,ENSG00000227500…
1	TF	Factor: KLF14; motif: NRCCACRCCCMCN; match class: 1	TF:M12183_1	FALSE	1.32e-15	14.8794	2575	838	200	20044	ENSG00000142627,ENSG00000185519,ENSG00000111252,ENSG00000116661,ENSG00000116670,ENSG00000132879,ENSG00000177000,ENSG00000071564,ENSG00000071655,ENSG00000129911,ENSG00000129968,ENSG00000133275,ENSG00000181588,ENSG00000107147,ENSG00000122140,ENSG00000130559,ENSG00000169925,ENSG00000109519,ENSG00000173011,ENSG00000173013,ENSG00000167656,ENSG00000181790,ENSG00000198576,ENSG00000163873,ENSG00000163874…
1	TF	Factor: Sp1; motif: GGGGCGGGGT	TF:M00008	FALSE	1.38e-15	14.8594	10364	838	558	20044	ENSG00000037637,ENSG00000055070,ENSG00000142632,ENSG00000173641,ENSG00000185519,ENSG00000186510,ENSG00000226490,ENSG00000111249,ENSG00000111252,ENSG00000204842,ENSG00000011021,ENSG00000083444,ENSG00000116661,ENSG00000116670,ENSG00000116688,ENSG00000120937,ENSG00000132879,ENSG00000162490,ENSG00000177000,ENSG00000177674,ENSG00000204624,ENSG00000215910,ENSG00000071564,ENSG00000071655,ENSG00000079313…
1	TF	Factor: E2F-3:HES-7; motif: NNNSGCGCSNNNNNCRCGYGNN	TF:M08526	FALSE	1.41e-15	14.8519	17225	838	798	20044	ENSG00000037637,ENSG00000055070,ENSG00000132881,ENSG00000142627,ENSG00000157191,ENSG00000173641,ENSG00000184908,ENSG00000185519,ENSG00000186510,ENSG00000187144,ENSG00000226807,ENSG00000111245,ENSG00000111249,ENSG00000111252,ENSG00000198324,ENSG00000204842,ENSG00000011021,ENSG00000083444,ENSG00000116661,ENSG00000116663,ENSG00000116670,ENSG00000116685,ENSG00000116688,ENSG00000120937,ENSG00000132879…
1	TF	Factor: BTEB1; motif: GGGGGCGGGGCNGSGGGNGS	TF:M09723	FALSE	1.45e-15	14.8397	10316	838	556	20044	ENSG00000055070,ENSG00000142632,ENSG00000184908,ENSG00000185519,ENSG00000111249,ENSG00000111252,ENSG00000204842,ENSG00000011021,ENSG00000083444,ENSG00000116661,ENSG00000116663,ENSG00000116670,ENSG00000116685,ENSG00000116688,ENSG00000132879,ENSG00000162490,ENSG00000175206,ENSG00000177000,ENSG00000177674,ENSG00000204624,ENSG00000215910,ENSG00000071564,ENSG00000071655,ENSG00000127540,ENSG00000129911…
1	TF	Factor: Sp2; motif: NYSGCCCCGCCCCCY	TF:M03567	FALSE	1.73e-15	14.7624	7951	838	457	20044	ENSG00000142632,ENSG00000185519,ENSG00000111249,ENSG00000111252,ENSG00000204842,ENSG00000011021,ENSG00000116661,ENSG00000116670,ENSG00000116685,ENSG00000116688,ENSG00000132879,ENSG00000162490,ENSG00000177000,ENSG00000177674,ENSG00000215910,ENSG00000071564,ENSG00000071655,ENSG00000127540,ENSG00000129911,ENSG00000129968,ENSG00000130270,ENSG00000133275,ENSG00000181588,ENSG00000185988,ENSG00000205922…
1	TF	Factor: E2F-4; motif: SNGGGCGGGAANN; match class: 1	TF:M09894_1	FALSE	1.87e-15	14.7285	14345	838	707	20044	ENSG00000037637,ENSG00000055070,ENSG00000132881,ENSG00000142627,ENSG00000142632,ENSG00000157191,ENSG00000173641,ENSG00000183888,ENSG00000184908,ENSG00000185519,ENSG00000226807,ENSG00000111245,ENSG00000111249,ENSG00000111252,ENSG00000198324,ENSG00000204842,ENSG00000011021,ENSG00000083444,ENSG00000116661,ENSG00000116663,ENSG00000116670,ENSG00000116685,ENSG00000116688,ENSG00000120937,ENSG00000132879…
1	TF	Factor: E2F-2; motif: GCGCGCGCNCS	TF:M11529	FALSE	1.99e-15	14.7015	16673	838	782	20044	ENSG00000037637,ENSG00000055070,ENSG00000132881,ENSG00000142627,ENSG00000142632,ENSG00000157191,ENSG00000173641,ENSG00000184908,ENSG00000185519,ENSG00000186510,ENSG00000226807,ENSG00000111245,ENSG00000111249,ENSG00000111252,ENSG00000198324,ENSG00000204842,ENSG00000011021,ENSG00000083444,ENSG00000116661,ENSG00000116663,ENSG00000116670,ENSG00000116685,ENSG00000116688,ENSG00000120937,ENSG00000132879…
1	TF	Factor: CPBP; motif: SNCCCNN; match class: 1	TF:M01822_1	FALSE	2.04e-15	14.6911	18998	838	837	20044	ENSG00000037637,ENSG00000055070,ENSG00000132881,ENSG00000142627,ENSG00000142632,ENSG00000157191,ENSG00000173641,ENSG00000183888,ENSG00000184908,ENSG00000185519,ENSG00000186510,ENSG00000187144,ENSG00000226490,ENSG00000226807,ENSG00000111245,ENSG00000111249,ENSG00000111252,ENSG00000198324,ENSG00000204842,ENSG00000011021,ENSG00000083444,ENSG00000116661,ENSG00000116663,ENSG00000116670,ENSG00000116685…
1	TF	Factor: MAD5; motif: SSNSSSNSSSSGCCACGTGC	TF:M13141	FALSE	2.12e-15	14.6742	4410	838	294	20044	ENSG00000157191,ENSG00000184908,ENSG00000185519,ENSG00000226807,ENSG00000111252,ENSG00000011021,ENSG00000116685,ENSG00000175206,ENSG00000177000,ENSG00000177674,ENSG00000215910,ENSG00000071564,ENSG00000127540,ENSG00000129911,ENSG00000133243,ENSG00000133275,ENSG00000181588,ENSG00000205922,ENSG00000267059,ENSG00000107147,ENSG00000122136,ENSG00000130559,ENSG00000130560,ENSG00000165643,ENSG00000204007…
1	TF	Factor: ROX; motif: GNNNCASGTGGS; match class: 1	TF:M09764_1	FALSE	2.13e-15	14.6722	1671	838	148	20044	ENSG00000142627,ENSG00000111252,ENSG00000204842,ENSG00000011021,ENSG00000175206,ENSG00000177000,ENSG00000177674,ENSG00000127540,ENSG00000129911,ENSG00000133243,ENSG00000267059,ENSG00000122136,ENSG00000130560,ENSG00000165643,ENSG00000236543,ENSG00000109519,ENSG00000178597,ENSG00000198576,ENSG00000105426,ENSG00000235007,ENSG00000076944,ENSG00000090674,ENSG00000174788,ENSG00000183019,ENSG00000269711…
1	TF	Factor: ZBP89; motif: CCCCKCCCCCNN	TF:M07397	FALSE	2.18e-15	14.6615	7364	838	431	20044	ENSG00000037637,ENSG00000055070,ENSG00000142632,ENSG00000173641,ENSG00000184908,ENSG00000185519,ENSG00000111252,ENSG00000204842,ENSG00000011021,ENSG00000116661,ENSG00000116663,ENSG00000116670,ENSG00000116688,ENSG00000132879,ENSG00000177000,ENSG00000204624,ENSG00000071564,ENSG00000071655,ENSG00000127540,ENSG00000129911,ENSG00000129968,ENSG00000130270,ENSG00000133243,ENSG00000133275,ENSG00000181588…
1	TF	Factor: NF-kappaB; motif: GGGGATYCCC	TF:M00051	FALSE	2.62e-15	14.5819	6564	838	395	20044	ENSG00000142627,ENSG00000157191,ENSG00000173641,ENSG00000183888,ENSG00000184908,ENSG00000185519,ENSG00000111249,ENSG00000111252,ENSG00000204842,ENSG00000011021,ENSG00000116661,ENSG00000116663,ENSG00000120937,ENSG00000162490,ENSG00000175206,ENSG00000177000,ENSG00000204624,ENSG00000079313,ENSG00000129911,ENSG00000129968,ENSG00000130270,ENSG00000133243,ENSG00000181588,ENSG00000185761,ENSG00000205922…
1	TF	Factor: SP1; motif: NCCCCKCCCCC	TF:M07226	FALSE	2.77e-15	14.5572	8528	838	481	20044	ENSG00000142632,ENSG00000173641,ENSG00000185519,ENSG00000111249,ENSG00000111252,ENSG00000204842,ENSG00000011021,ENSG00000083444,ENSG00000116661,ENSG00000116670,ENSG00000116688,ENSG00000132879,ENSG00000162490,ENSG00000177000,ENSG00000177674,ENSG00000204624,ENSG00000071564,ENSG00000071655,ENSG00000129911,ENSG00000129968,ENSG00000130270,ENSG00000133243,ENSG00000133275,ENSG00000181588,ENSG00000185761…
1	TF	Factor: LRF; motif: NGKGGGTSNCN	TF:M07387	FALSE	2.91e-15	14.5361	5355	838	339	20044	ENSG00000142627,ENSG00000183888,ENSG00000185519,ENSG00000226807,ENSG00000198324,ENSG00000204842,ENSG00000011021,ENSG00000120937,ENSG00000177000,ENSG00000204624,ENSG00000215910,ENSG00000071655,ENSG00000130270,ENSG00000133243,ENSG00000133275,ENSG00000181588,ENSG00000185988,ENSG00000213638,ENSG00000227500,ENSG00000107147,ENSG00000122136,ENSG00000122140,ENSG00000130559,ENSG00000160345,ENSG00000165643…
1	TF	Factor: sp4; motif: NNGRGRGGCGGRGCNNRR; match class: 1	TF:M10072_1	FALSE	3.15e-15	14.5018	6460	838	390	20044	ENSG00000185519,ENSG00000111249,ENSG00000111252,ENSG00000204842,ENSG00000011021,ENSG00000116661,ENSG00000116670,ENSG00000116688,ENSG00000132879,ENSG00000162490,ENSG00000177000,ENSG00000177674,ENSG00000071564,ENSG00000071655,ENSG00000129911,ENSG00000129968,ENSG00000130270,ENSG00000133275,ENSG00000181588,ENSG00000185761,ENSG00000185988,ENSG00000213638,ENSG00000227500,ENSG00000107147,ENSG00000130559…
1	TF	Factor: CTCF; motif: NNRSYGCCMCCTGSTGGCCN; match class: 1	TF:M12593_1	FALSE	4.35e-15	14.362	3435	838	244	20044	ENSG00000185519,ENSG00000111249,ENSG00000111252,ENSG00000132879,ENSG00000162490,ENSG00000177674,ENSG00000204624,ENSG00000071564,ENSG00000071655,ENSG00000079313,ENSG00000129911,ENSG00000130270,ENSG00000133275,ENSG00000185761,ENSG00000185988,ENSG00000160349,ENSG00000165643,ENSG00000169925,ENSG00000186350,ENSG00000196363,ENSG00000132405,ENSG00000173011,ENSG00000173013,ENSG00000178597,ENSG00000184985…
1	TF	Factor: E2F4; motif: YCCCGCCNCNNSSNNSNN; match class: 1	TF:M12599_1	FALSE	4.93e-15	14.3075	16076	838	763	20044	ENSG00000037637,ENSG00000055070,ENSG00000132881,ENSG00000142627,ENSG00000142632,ENSG00000157191,ENSG00000173641,ENSG00000183888,ENSG00000184908,ENSG00000185519,ENSG00000186510,ENSG00000226490,ENSG00000226807,ENSG00000111245,ENSG00000111249,ENSG00000111252,ENSG00000198324,ENSG00000204842,ENSG00000011021,ENSG00000083444,ENSG00000116661,ENSG00000116663,ENSG00000116670,ENSG00000116685,ENSG00000116688…
1	TF	Factor: BTEB4; motif: NCCACGCCCM	TF:M12186	FALSE	5e-15	14.3012	9360	838	515	20044	ENSG00000142627,ENSG00000184908,ENSG00000186510,ENSG00000111245,ENSG00000111252,ENSG00000198324,ENSG00000011021,ENSG00000083444,ENSG00000116661,ENSG00000116663,ENSG00000116670,ENSG00000116685,ENSG00000116688,ENSG00000132879,ENSG00000162490,ENSG00000177000,ENSG00000177674,ENSG00000204624,ENSG00000215910,ENSG00000071564,ENSG00000071655,ENSG00000129911,ENSG00000129968,ENSG00000130270,ENSG00000133243…
1	TF	Factor: MAZ; motif: GGGGAGGG	TF:M00649	FALSE	6.53e-15	14.1853	9588	838	524	20044	ENSG00000037637,ENSG00000055070,ENSG00000132881,ENSG00000142627,ENSG00000157191,ENSG00000173641,ENSG00000183888,ENSG00000185519,ENSG00000226490,ENSG00000226807,ENSG00000111249,ENSG00000111252,ENSG00000198324,ENSG00000204842,ENSG00000011021,ENSG00000083444,ENSG00000116661,ENSG00000116670,ENSG00000116688,ENSG00000120937,ENSG00000132879,ENSG00000162490,ENSG00000175206,ENSG00000177000,ENSG00000177674…
1	TF	Factor: Sp3; motif: NGCCACGCCCMCN	TF:M12153	FALSE	7.51e-15	14.1244	6380	838	385	20044	ENSG00000142627,ENSG00000142632,ENSG00000185519,ENSG00000111249,ENSG00000111252,ENSG00000198324,ENSG00000011021,ENSG00000083444,ENSG00000116661,ENSG00000116670,ENSG00000116688,ENSG00000132879,ENSG00000162490,ENSG00000177000,ENSG00000215910,ENSG00000071564,ENSG00000071655,ENSG00000129911,ENSG00000129968,ENSG00000130270,ENSG00000181588,ENSG00000185988,ENSG00000205922,ENSG00000107147,ENSG00000122133…
1	TF	Factor: LRF; motif: NRGGGKCKY; match class: 1	TF:M10115_1	FALSE	7.64e-15	14.1167	2378	838	187	20044	ENSG00000184908,ENSG00000186510,ENSG00000111249,ENSG00000011021,ENSG00000116661,ENSG00000120937,ENSG00000177000,ENSG00000129968,ENSG00000130270,ENSG00000133243,ENSG00000181588,ENSG00000205922,ENSG00000213638,ENSG00000227500,ENSG00000148386,ENSG00000160345,ENSG00000160349,ENSG00000165643,ENSG00000104499,ENSG00000160886,ENSG00000179142,ENSG00000197353,ENSG00000234616,ENSG00000163873,ENSG00000105426…
1	TF	Factor: NR1B2; motif: NTGACCY; match class: 1	TF:M02111_1	FALSE	8.3e-15	14.081	3394	838	241	20044	ENSG00000132881,ENSG00000184908,ENSG00000226490,ENSG00000226807,ENSG00000111245,ENSG00000111252,ENSG00000204842,ENSG00000116661,ENSG00000120937,ENSG00000132879,ENSG00000177674,ENSG00000215910,ENSG00000071564,ENSG00000127540,ENSG00000130270,ENSG00000133275,ENSG00000185988,ENSG00000267059,ENSG00000122136,ENSG00000122140,ENSG00000160345,ENSG00000165643,ENSG00000236543,ENSG00000186350,ENSG00000235106…
1	TF	Factor: CTCF; motif: NNRSYGCCMCCTGSTGGCCN	TF:M12593	FALSE	8.53e-15	14.0692	8854	838	493	20044	ENSG00000037637,ENSG00000132881,ENSG00000142627,ENSG00000142632,ENSG00000157191,ENSG00000173641,ENSG00000185519,ENSG00000226807,ENSG00000111249,ENSG00000111252,ENSG00000198324,ENSG00000011021,ENSG00000116661,ENSG00000116663,ENSG00000116670,ENSG00000116685,ENSG00000132879,ENSG00000162490,ENSG00000177000,ENSG00000177674,ENSG00000204624,ENSG00000215910,ENSG00000071564,ENSG00000071655,ENSG00000079313…
1	TF	Factor: SP1; motif: CCCCKCCCCC	TF:M02281	FALSE	1.56e-14	13.8063	6671	838	397	20044	ENSG00000037637,ENSG00000142632,ENSG00000184908,ENSG00000185519,ENSG00000111252,ENSG00000204842,ENSG00000011021,ENSG00000116661,ENSG00000116670,ENSG00000116688,ENSG00000132879,ENSG00000175206,ENSG00000177000,ENSG00000204624,ENSG00000071564,ENSG00000071655,ENSG00000127540,ENSG00000129911,ENSG00000129968,ENSG00000130270,ENSG00000133243,ENSG00000133275,ENSG00000181588,ENSG00000185761,ENSG00000205922…
1	TF	Factor: SREBP-1; motif: CACSCCA; match class: 1	TF:M00749_1	FALSE	1.6e-14	13.7965	2838	838	211	20044	ENSG00000173641,ENSG00000184908,ENSG00000186510,ENSG00000187144,ENSG00000226807,ENSG00000111245,ENSG00000204842,ENSG00000215910,ENSG00000181588,ENSG00000107147,ENSG00000122133,ENSG00000122136,ENSG00000130560,ENSG00000148386,ENSG00000165643,ENSG00000186350,ENSG00000196363,ENSG00000140538,ENSG00000104499,ENSG00000167656,ENSG00000197353,ENSG00000105426,ENSG00000091622,ENSG00000129221,ENSG00000179314…
1	TF	Factor: RORA; motif: CCYTGNCCTN	TF:M12659	FALSE	1.77e-14	13.7526	8130	838	461	20044	ENSG00000037637,ENSG00000055070,ENSG00000132881,ENSG00000142627,ENSG00000142632,ENSG00000173641,ENSG00000183888,ENSG00000185519,ENSG00000187144,ENSG00000226490,ENSG00000111245,ENSG00000116670,ENSG00000116685,ENSG00000162490,ENSG00000175206,ENSG00000177674,ENSG00000079313,ENSG00000130270,ENSG00000133275,ENSG00000185761,ENSG00000205922,ENSG00000213638,ENSG00000227500,ENSG00000107147,ENSG00000122133…
1	TF	Factor: NR1B2; motif: NTGACCY	TF:M02111	FALSE	1.88e-14	13.7252	9824	838	532	20044	ENSG00000055070,ENSG00000132881,ENSG00000142632,ENSG00000157191,ENSG00000184908,ENSG00000186510,ENSG00000187144,ENSG00000226490,ENSG00000226807,ENSG00000111245,ENSG00000111252,ENSG00000198324,ENSG00000204842,ENSG00000011021,ENSG00000083444,ENSG00000116661,ENSG00000116688,ENSG00000120937,ENSG00000132879,ENSG00000162490,ENSG00000177674,ENSG00000215910,ENSG00000071564,ENSG00000127540,ENSG00000129968…
1	TF	Factor: SATB2; motif: GSCGCTGTCCNNGGTGCTGN	TF:M12660	FALSE	2.07e-14	13.6845	5547	838	345	20044	ENSG00000132881,ENSG00000226490,ENSG00000111249,ENSG00000083444,ENSG00000116688,ENSG00000120937,ENSG00000162490,ENSG00000175206,ENSG00000204624,ENSG00000071564,ENSG00000129911,ENSG00000129968,ENSG00000133275,ENSG00000181588,ENSG00000185761,ENSG00000185988,ENSG00000205922,ENSG00000122133,ENSG00000122140,ENSG00000130560,ENSG00000148386,ENSG00000160345,ENSG00000160349,ENSG00000236543,ENSG00000169925…
1	TF	Factor: WT1; motif: GNGGGGGCGGGG; match class: 1	TF:M03893_1	FALSE	2.67e-14	13.5737	4120	838	276	20044	ENSG00000185519,ENSG00000111252,ENSG00000204842,ENSG00000011021,ENSG00000116661,ENSG00000116670,ENSG00000116688,ENSG00000132879,ENSG00000177000,ENSG00000071564,ENSG00000071655,ENSG00000129911,ENSG00000129968,ENSG00000133243,ENSG00000133275,ENSG00000181588,ENSG00000185761,ENSG00000205922,ENSG00000107147,ENSG00000130559,ENSG00000169925,ENSG00000196363,ENSG00000140543,ENSG00000173867,ENSG00000180155…
1	TF	Factor: EGR1; motif: NNMCGCCCACGCNN; match class: 1	TF:M12508_1	FALSE	2.72e-14	13.5654	2316	838	182	20044	ENSG00000111252,ENSG00000116661,ENSG00000116670,ENSG00000132879,ENSG00000071564,ENSG00000071655,ENSG00000129911,ENSG00000133275,ENSG00000181588,ENSG00000185761,ENSG00000205922,ENSG00000122136,ENSG00000130559,ENSG00000165643,ENSG00000198576,ENSG00000234616,ENSG00000163873,ENSG00000163874,ENSG00000163875,ENSG00000091622,ENSG00000129195,ENSG00000068078,ENSG00000109685,ENSG00000185049,ENSG00000095319…
1	TF	Factor: ZNF148; motif: NNNNNNCCNNCCCCTCCCCCACCCN	TF:M09834	FALSE	2.77e-14	13.5569	7162	838	418	20044	ENSG00000037637,ENSG00000055070,ENSG00000142632,ENSG00000173641,ENSG00000184908,ENSG00000185519,ENSG00000111252,ENSG00000204842,ENSG00000011021,ENSG00000116661,ENSG00000116663,ENSG00000116670,ENSG00000116688,ENSG00000132879,ENSG00000177000,ENSG00000204624,ENSG00000071564,ENSG00000071655,ENSG00000127540,ENSG00000129911,ENSG00000130270,ENSG00000133243,ENSG00000133275,ENSG00000181588,ENSG00000213638…
1	TF	Factor: Sp1; motif: GGGGCGGGGC	TF:M07063	FALSE	2.78e-14	13.5564	6470	838	387	20044	ENSG00000185519,ENSG00000111249,ENSG00000111252,ENSG00000011021,ENSG00000116661,ENSG00000116663,ENSG00000116670,ENSG00000116688,ENSG00000132879,ENSG00000177000,ENSG00000177674,ENSG00000071564,ENSG00000071655,ENSG00000129911,ENSG00000129968,ENSG00000130270,ENSG00000133275,ENSG00000181588,ENSG00000213638,ENSG00000227500,ENSG00000107147,ENSG00000122140,ENSG00000130559,ENSG00000130560,ENSG00000160345…
1	TF	Factor: VDR:RXR-ALPHA; motif: NRGGTCANNNGGTTCNN; match class: 1	TF:M08980_1	FALSE	2.83e-14	13.5487	4021	838	271	20044	ENSG00000055070,ENSG00000142627,ENSG00000142632,ENSG00000186510,ENSG00000111245,ENSG00000198324,ENSG00000116661,ENSG00000116685,ENSG00000132879,ENSG00000215910,ENSG00000127540,ENSG00000133243,ENSG00000133275,ENSG00000181588,ENSG00000185761,ENSG00000267059,ENSG00000122140,ENSG00000130559,ENSG00000148386,ENSG00000160345,ENSG00000160349,ENSG00000165643,ENSG00000236543,ENSG00000196363,ENSG00000109519…
1	TF	Factor: Sp2; motif: GYCCCGCCYCYNNNN; match class: 1	TF:M07129_1	FALSE	2.91e-14	13.5368	2518	838	193	20044	ENSG00000185519,ENSG00000111252,ENSG00000116661,ENSG00000116670,ENSG00000116688,ENSG00000132879,ENSG00000177000,ENSG00000177674,ENSG00000071564,ENSG00000129911,ENSG00000130270,ENSG00000181588,ENSG00000107147,ENSG00000130559,ENSG00000169925,ENSG00000132405,ENSG00000180155,ENSG00000181790,ENSG00000284505,ENSG00000163873,ENSG00000163874,ENSG00000129195,ENSG00000013810,ENSG00000068078,ENSG00000163950…
1	TF	Factor: Sp3; motif: GGGGCGGGGSNN	TF:M07615	FALSE	3.11e-14	13.5078	7031	838	412	20044	ENSG00000185519,ENSG00000111249,ENSG00000111252,ENSG00000204842,ENSG00000011021,ENSG00000083444,ENSG00000116661,ENSG00000116663,ENSG00000116670,ENSG00000116688,ENSG00000132879,ENSG00000177000,ENSG00000177674,ENSG00000071564,ENSG00000071655,ENSG00000129911,ENSG00000129968,ENSG00000130270,ENSG00000133275,ENSG00000181588,ENSG00000213638,ENSG00000227500,ENSG00000107147,ENSG00000122140,ENSG00000130559…
1	TF	Factor: sp4; motif: NNNGCYCCGCCCCCY; match class: 1	TF:M10530_1	FALSE	3.16e-14	13.5004	3924	838	266	20044	ENSG00000185519,ENSG00000111252,ENSG00000204842,ENSG00000011021,ENSG00000116661,ENSG00000116670,ENSG00000116688,ENSG00000132879,ENSG00000177000,ENSG00000177674,ENSG00000071564,ENSG00000129911,ENSG00000129968,ENSG00000130270,ENSG00000133275,ENSG00000181588,ENSG00000107147,ENSG00000130559,ENSG00000130560,ENSG00000165643,ENSG00000169925,ENSG00000109519,ENSG00000132405,ENSG00000140543,ENSG00000173867…
1	TF	Factor: CP2; motif: NNNNCCAGNCNN; match class: 1	TF:M07602_1	FALSE	3.27e-14	13.486	4761	838	307	20044	ENSG00000142632,ENSG00000184908,ENSG00000186510,ENSG00000226490,ENSG00000226807,ENSG00000111252,ENSG00000198324,ENSG00000011021,ENSG00000116661,ENSG00000116685,ENSG00000132879,ENSG00000175206,ENSG00000177000,ENSG00000177674,ENSG00000204624,ENSG00000215910,ENSG00000079313,ENSG00000127540,ENSG00000181588,ENSG00000185761,ENSG00000205922,ENSG00000267059,ENSG00000122133,ENSG00000122140,ENSG00000160345…
1	TF	Factor: PATZ; motif: GGGGNGGGGGMKGGRRNGGNRN	TF:M10026	FALSE	3.28e-14	13.4836	8669	838	483	20044	ENSG00000055070,ENSG00000132881,ENSG00000142632,ENSG00000173641,ENSG00000185519,ENSG00000186510,ENSG00000226490,ENSG00000111249,ENSG00000111252,ENSG00000198324,ENSG00000204842,ENSG00000083444,ENSG00000116661,ENSG00000116663,ENSG00000116670,ENSG00000116685,ENSG00000116688,ENSG00000132879,ENSG00000162490,ENSG00000215910,ENSG00000071564,ENSG00000071655,ENSG00000127540,ENSG00000129911,ENSG00000129968…
1	TF	Factor: KLF15; motif: NCCMCGCCCMCN	TF:M12158	FALSE	3.29e-14	13.4827	11371	838	593	20044	ENSG00000037637,ENSG00000055070,ENSG00000142627,ENSG00000142632,ENSG00000173641,ENSG00000184908,ENSG00000185519,ENSG00000226807,ENSG00000111252,ENSG00000198324,ENSG00000204842,ENSG00000011021,ENSG00000083444,ENSG00000116661,ENSG00000116663,ENSG00000116670,ENSG00000116688,ENSG00000132879,ENSG00000162490,ENSG00000175206,ENSG00000177000,ENSG00000215910,ENSG00000071564,ENSG00000071655,ENSG00000127540…
1	TF	Factor: HTF4; motif: CASCTGB; match class: 1	TF:M02018_1	FALSE	4.02e-14	13.3953	2861	838	211	20044	ENSG00000132881,ENSG00000142627,ENSG00000226490,ENSG00000226807,ENSG00000011021,ENSG00000120937,ENSG00000177000,ENSG00000129911,ENSG00000130270,ENSG00000165643,ENSG00000236543,ENSG00000196363,ENSG00000140543,ENSG00000173867,ENSG00000126233,ENSG00000167653,ENSG00000167656,ENSG00000181790,ENSG00000198576,ENSG00000163873,ENSG00000163874,ENSG00000091622,ENSG00000179314,ENSG00000013810,ENSG00000168936…
1	TF	Factor: MRF4; motif: CASCTGC; match class: 1	TF:M03831_1	FALSE	4.02e-14	13.3953	2861	838	211	20044	ENSG00000132881,ENSG00000142627,ENSG00000226490,ENSG00000226807,ENSG00000011021,ENSG00000120937,ENSG00000177000,ENSG00000129911,ENSG00000130270,ENSG00000165643,ENSG00000236543,ENSG00000196363,ENSG00000140543,ENSG00000173867,ENSG00000126233,ENSG00000167653,ENSG00000167656,ENSG00000181790,ENSG00000198576,ENSG00000163873,ENSG00000163874,ENSG00000091622,ENSG00000179314,ENSG00000013810,ENSG00000168936…
1	TF	Factor: CTCF; motif: ACCAGGKGGC	TF:M04727	FALSE	4.06e-14	13.3916	6683	838	396	20044	ENSG00000037637,ENSG00000132881,ENSG00000183888,ENSG00000186510,ENSG00000226490,ENSG00000111249,ENSG00000111252,ENSG00000198324,ENSG00000204842,ENSG00000011021,ENSG00000116670,ENSG00000175206,ENSG00000177000,ENSG00000215910,ENSG00000071655,ENSG00000079313,ENSG00000127540,ENSG00000130270,ENSG00000133243,ENSG00000181588,ENSG00000185761,ENSG00000185988,ENSG00000205922,ENSG00000267059,ENSG00000107147…
1	TF	Factor: SP1; motif: NCCCCKCCCCC; match class: 1	TF:M07226_1	FALSE	4.53e-14	13.3444	4055	838	272	20044	ENSG00000185519,ENSG00000111252,ENSG00000204842,ENSG00000011021,ENSG00000116661,ENSG00000116670,ENSG00000132879,ENSG00000177000,ENSG00000177674,ENSG00000204624,ENSG00000071564,ENSG00000071655,ENSG00000129911,ENSG00000129968,ENSG00000130270,ENSG00000133275,ENSG00000181588,ENSG00000213638,ENSG00000227500,ENSG00000107147,ENSG00000130559,ENSG00000130560,ENSG00000236543,ENSG00000169925,ENSG00000132405…
1	TF	Factor: Erm:E2A; motif: CASGTGNNNCGGAAGNN; match class: 1	TF:M08571_1	FALSE	4.65e-14	13.3324	4483	838	293	20044	ENSG00000132881,ENSG00000184908,ENSG00000185519,ENSG00000186510,ENSG00000226490,ENSG00000226807,ENSG00000111252,ENSG00000083444,ENSG00000162490,ENSG00000177674,ENSG00000127540,ENSG00000129968,ENSG00000133243,ENSG00000267059,ENSG00000107147,ENSG00000122133,ENSG00000122140,ENSG00000160345,ENSG00000160349,ENSG00000204007,ENSG00000196363,ENSG00000235106,ENSG00000173013,ENSG00000104499,ENSG00000180155…
1	TF	Factor: SP4; motif: NWRGCCACGCCCMCTYN; match class: 1	TF:M03922_1	FALSE	4.89e-14	13.3103	2221	838	176	20044	ENSG00000111252,ENSG00000116661,ENSG00000132879,ENSG00000071564,ENSG00000129911,ENSG00000129968,ENSG00000130270,ENSG00000181588,ENSG00000185988,ENSG00000130559,ENSG00000169925,ENSG00000109519,ENSG00000132405,ENSG00000173011,ENSG00000173013,ENSG00000181790,ENSG00000163874,ENSG00000163875,ENSG00000105426,ENSG00000091622,ENSG00000013810,ENSG00000068078,ENSG00000109685,ENSG00000168936,ENSG00000174137…
1	TF	Factor: Sp3; motif: NGCCACGCCCMCN; match class: 1	TF:M12153_1	FALSE	4.9e-14	13.3102	1990	838	163	20044	ENSG00000142627,ENSG00000111252,ENSG00000011021,ENSG00000116661,ENSG00000132879,ENSG00000177000,ENSG00000071655,ENSG00000129911,ENSG00000129968,ENSG00000181588,ENSG00000185988,ENSG00000107147,ENSG00000122133,ENSG00000122140,ENSG00000130559,ENSG00000169925,ENSG00000186350,ENSG00000109519,ENSG00000197353,ENSG00000198576,ENSG00000163873,ENSG00000163874,ENSG00000163875,ENSG00000105426,ENSG00000091622…
1	TF	Factor: SALL2; motif: GGGTGGG	TF:M04595	FALSE	4.92e-14	13.308	13344	838	667	20044	ENSG00000037637,ENSG00000055070,ENSG00000132881,ENSG00000142627,ENSG00000142632,ENSG00000157191,ENSG00000173641,ENSG00000183888,ENSG00000184908,ENSG00000185519,ENSG00000186510,ENSG00000226490,ENSG00000111245,ENSG00000111249,ENSG00000111252,ENSG00000204842,ENSG00000011021,ENSG00000083444,ENSG00000116661,ENSG00000116663,ENSG00000116670,ENSG00000116685,ENSG00000120937,ENSG00000132879,ENSG00000177000…
1	TF	Factor: GATAD2A; motif: CCTKTG; match class: 1	TF:M09726_1	FALSE	5.69e-14	13.2449	9190	838	504	20044	ENSG00000132881,ENSG00000142632,ENSG00000173641,ENSG00000183888,ENSG00000184908,ENSG00000185519,ENSG00000186510,ENSG00000187144,ENSG00000226490,ENSG00000226807,ENSG00000111245,ENSG00000198324,ENSG00000011021,ENSG00000083444,ENSG00000116663,ENSG00000120937,ENSG00000162490,ENSG00000177000,ENSG00000177674,ENSG00000215910,ENSG00000071655,ENSG00000079313,ENSG00000127540,ENSG00000130270,ENSG00000185988…
1	TF	Factor: ZSCAN21; motif: NSNGNSCNNGGTGCTG; match class: 1	TF:M13148_1	FALSE	6.25e-14	13.204	2353	838	183	20044	ENSG00000185519,ENSG00000226490,ENSG00000111249,ENSG00000162490,ENSG00000071655,ENSG00000181588,ENSG00000185761,ENSG00000205922,ENSG00000122136,ENSG00000122140,ENSG00000130560,ENSG00000148386,ENSG00000196363,ENSG00000126233,ENSG00000130193,ENSG00000167653,ENSG00000167656,ENSG00000197353,ENSG00000198576,ENSG00000105426,ENSG00000105428,ENSG00000129195,ENSG00000095321,ENSG00000119383,ENSG00000188483…
1	TF	Factor: KROX; motif: CCCGCCCCCRCCCC; match class: 1	TF:M00982_1	FALSE	6.62e-14	13.1794	3647	838	251	20044	ENSG00000111252,ENSG00000116661,ENSG00000116663,ENSG00000116670,ENSG00000116688,ENSG00000132879,ENSG00000162490,ENSG00000177000,ENSG00000071564,ENSG00000071655,ENSG00000129911,ENSG00000133243,ENSG00000133275,ENSG00000181588,ENSG00000205922,ENSG00000107147,ENSG00000130559,ENSG00000169925,ENSG00000196363,ENSG00000167656,ENSG00000180155,ENSG00000181790,ENSG00000198576,ENSG00000284505,ENSG00000163873…
1	TF	Factor: GCMa:Erg; motif: ATGCGGGCGGAARKG; match class: 1	TF:M08487_1	FALSE	7.24e-14	13.14	9056	838	498	20044	ENSG00000055070,ENSG00000142627,ENSG00000173641,ENSG00000226807,ENSG00000111249,ENSG00000111252,ENSG00000204842,ENSG00000011021,ENSG00000116661,ENSG00000116663,ENSG00000116670,ENSG00000116685,ENSG00000116688,ENSG00000132879,ENSG00000162490,ENSG00000177000,ENSG00000204624,ENSG00000215910,ENSG00000071564,ENSG00000071655,ENSG00000079313,ENSG00000129911,ENSG00000129968,ENSG00000133243,ENSG00000133275…
1	TF	Factor: c-Myc:Max; motif: GCCAYGYGSN	TF:M00322	FALSE	9.09e-14	13.0416	8030	838	454	20044	ENSG00000037637,ENSG00000142627,ENSG00000157191,ENSG00000183888,ENSG00000185519,ENSG00000187144,ENSG00000226807,ENSG00000111252,ENSG00000204842,ENSG00000011021,ENSG00000083444,ENSG00000116663,ENSG00000116685,ENSG00000116688,ENSG00000162490,ENSG00000175206,ENSG00000177000,ENSG00000204624,ENSG00000215910,ENSG00000071564,ENSG00000071655,ENSG00000127540,ENSG00000129911,ENSG00000129968,ENSG00000133243…
1	TF	Factor: TFAP2A; motif: NGCCYSAGGCN	TF:M04147	FALSE	9.22e-14	13.0353	5214	838	327	20044	ENSG00000037637,ENSG00000055070,ENSG00000142632,ENSG00000157191,ENSG00000111249,ENSG00000111252,ENSG00000198324,ENSG00000175206,ENSG00000079313,ENSG00000129911,ENSG00000133243,ENSG00000185761,ENSG00000122133,ENSG00000122140,ENSG00000130560,ENSG00000148386,ENSG00000160345,ENSG00000165643,ENSG00000236543,ENSG00000196363,ENSG00000235106,ENSG00000109519,ENSG00000132405,ENSG00000173011,ENSG00000173013…
1	TF	Factor: KLF14; motif: NRCCACRCCCMCN	TF:M12183	FALSE	1.16e-13	12.937	7057	838	411	20044	ENSG00000142627,ENSG00000142632,ENSG00000185519,ENSG00000111252,ENSG00000204842,ENSG00000011021,ENSG00000083444,ENSG00000116661,ENSG00000116663,ENSG00000116670,ENSG00000116688,ENSG00000132879,ENSG00000162490,ENSG00000177000,ENSG00000215910,ENSG00000071564,ENSG00000071655,ENSG00000129911,ENSG00000129968,ENSG00000130270,ENSG00000133275,ENSG00000181588,ENSG00000185761,ENSG00000185988,ENSG00000107147…
1	TF	Factor: SALL1; motif: CTGCMCYNTGSNCNN	TF:M13116	FALSE	1.17e-13	12.9335	4144	838	275	20044	ENSG00000184908,ENSG00000186510,ENSG00000226490,ENSG00000111245,ENSG00000111249,ENSG00000198324,ENSG00000116663,ENSG00000204624,ENSG00000129968,ENSG00000130270,ENSG00000133243,ENSG00000133275,ENSG00000107147,ENSG00000122133,ENSG00000122136,ENSG00000148386,ENSG00000165643,ENSG00000236543,ENSG00000178597,ENSG00000184985,ENSG00000104499,ENSG00000160882,ENSG00000167656,ENSG00000198576,ENSG00000234616…
1	TF	Factor: Sp1; motif: NWRGCCMCGCCCMCN; match class: 1	TF:M12151_1	FALSE	1.25e-13	12.9018	2627	838	197	20044	ENSG00000111252,ENSG00000116661,ENSG00000132879,ENSG00000215910,ENSG00000071564,ENSG00000129911,ENSG00000129968,ENSG00000130270,ENSG00000181588,ENSG00000185988,ENSG00000169925,ENSG00000186350,ENSG00000109519,ENSG00000132405,ENSG00000173011,ENSG00000173013,ENSG00000140543,ENSG00000173867,ENSG00000180155,ENSG00000198576,ENSG00000284505,ENSG00000163874,ENSG00000105426,ENSG00000091622,ENSG00000068078…
1	TF	Factor: ZIC4; motif: NNCCNCCCRYNGYGN	TF:M12227	FALSE	1.33e-13	12.8754	11376	838	591	20044	ENSG00000037637,ENSG00000055070,ENSG00000132881,ENSG00000142627,ENSG00000173641,ENSG00000183888,ENSG00000184908,ENSG00000185519,ENSG00000186510,ENSG00000226490,ENSG00000226807,ENSG00000111245,ENSG00000111249,ENSG00000111252,ENSG00000204842,ENSG00000011021,ENSG00000116661,ENSG00000116663,ENSG00000116670,ENSG00000116685,ENSG00000120937,ENSG00000132879,ENSG00000162490,ENSG00000177000,ENSG00000177674…
1	TF	Factor: E2F-3:HES-7; motif: NNNSGCGCSNNNNNCRCGYGNN; match class: 1	TF:M08526_1	FALSE	1.36e-13	12.8649	15386	838	737	20044	ENSG00000037637,ENSG00000055070,ENSG00000132881,ENSG00000142627,ENSG00000157191,ENSG00000173641,ENSG00000184908,ENSG00000185519,ENSG00000186510,ENSG00000187144,ENSG00000226807,ENSG00000111245,ENSG00000111249,ENSG00000111252,ENSG00000198324,ENSG00000204842,ENSG00000011021,ENSG00000083444,ENSG00000116661,ENSG00000116663,ENSG00000116670,ENSG00000116685,ENSG00000116688,ENSG00000120937,ENSG00000132879…
1	TF	Factor: FKLF; motif: BGGGNGGVMD; match class: 1	TF:M01837_1	FALSE	1.42e-13	12.8462	1497	838	133	20044	ENSG00000111252,ENSG00000204842,ENSG00000116670,ENSG00000071564,ENSG00000071655,ENSG00000127540,ENSG00000129911,ENSG00000133275,ENSG00000205922,ENSG00000267059,ENSG00000107147,ENSG00000130559,ENSG00000167656,ENSG00000181790,ENSG00000198576,ENSG00000163875,ENSG00000032444,ENSG00000066044,ENSG00000076984,ENSG00000178531,ENSG00000268614,ENSG00000186654,ENSG00000248405,ENSG00000182771,ENSG00000130699…
1	TF	Factor: Sp1; motif: NGGGGGCGGGGCCNGGGGGGGG	TF:M10071	FALSE	1.55e-13	12.8095	8777	838	485	20044	ENSG00000142632,ENSG00000173641,ENSG00000185519,ENSG00000111252,ENSG00000198324,ENSG00000204842,ENSG00000011021,ENSG00000083444,ENSG00000116661,ENSG00000116663,ENSG00000116670,ENSG00000116685,ENSG00000116688,ENSG00000132879,ENSG00000162490,ENSG00000177000,ENSG00000177674,ENSG00000204624,ENSG00000215910,ENSG00000071564,ENSG00000071655,ENSG00000127540,ENSG00000129911,ENSG00000129968,ENSG00000130270…
1	TF	Factor: Sp1; motif: NWRGCCACGCCCMCN; match class: 1	TF:M12152_1	FALSE	1.59e-13	12.7979	2953	838	214	20044	ENSG00000142627,ENSG00000185519,ENSG00000111252,ENSG00000116661,ENSG00000116670,ENSG00000132879,ENSG00000215910,ENSG00000071564,ENSG00000071655,ENSG00000129911,ENSG00000129968,ENSG00000130270,ENSG00000181588,ENSG00000185988,ENSG00000122140,ENSG00000169925,ENSG00000109519,ENSG00000132405,ENSG00000173011,ENSG00000173013,ENSG00000140543,ENSG00000173867,ENSG00000180155,ENSG00000181790,ENSG00000198576…
1	TF	Factor: KLF17; motif: NGGGCGG	TF:M05386	FALSE	1.71e-13	12.7681	8124	838	457	20044	ENSG00000055070,ENSG00000132881,ENSG00000142632,ENSG00000173641,ENSG00000111245,ENSG00000111249,ENSG00000111252,ENSG00000198324,ENSG00000011021,ENSG00000116661,ENSG00000116670,ENSG00000116685,ENSG00000132879,ENSG00000162490,ENSG00000177000,ENSG00000177674,ENSG00000204624,ENSG00000215910,ENSG00000071564,ENSG00000071655,ENSG00000127540,ENSG00000129911,ENSG00000129968,ENSG00000133243,ENSG00000133275…
1	TF	Factor: LKLF; motif: NGGGCGG	TF:M05499	FALSE	1.71e-13	12.7681	8124	838	457	20044	ENSG00000055070,ENSG00000132881,ENSG00000142632,ENSG00000173641,ENSG00000111245,ENSG00000111249,ENSG00000111252,ENSG00000198324,ENSG00000011021,ENSG00000116661,ENSG00000116670,ENSG00000116685,ENSG00000132879,ENSG00000162490,ENSG00000177000,ENSG00000177674,ENSG00000204624,ENSG00000215910,ENSG00000071564,ENSG00000071655,ENSG00000127540,ENSG00000129911,ENSG00000129968,ENSG00000133243,ENSG00000133275…
1	TF	Factor: sin3A; motif: TGTCCNNGGTGCTG; match class: 1	TF:M04756_1	FALSE	1.78e-13	12.7484	7825	838	444	20044	ENSG00000037637,ENSG00000132881,ENSG00000142632,ENSG00000183888,ENSG00000184908,ENSG00000186510,ENSG00000187144,ENSG00000226490,ENSG00000226807,ENSG00000111245,ENSG00000204842,ENSG00000116670,ENSG00000116685,ENSG00000175206,ENSG00000204624,ENSG00000071564,ENSG00000127540,ENSG00000130270,ENSG00000185761,ENSG00000185988,ENSG00000205922,ENSG00000267059,ENSG00000107147,ENSG00000122133,ENSG00000122136…
1	TF	Factor: RelA-p65; motif: BCWGGGRANNK	TF:M04811	FALSE	1.81e-13	12.7416	7459	838	428	20044	ENSG00000132881,ENSG00000142632,ENSG00000184908,ENSG00000226490,ENSG00000226807,ENSG00000198324,ENSG00000011021,ENSG00000116661,ENSG00000116670,ENSG00000132879,ENSG00000162490,ENSG00000175206,ENSG00000177000,ENSG00000177674,ENSG00000071655,ENSG00000127540,ENSG00000130270,ENSG00000133243,ENSG00000185988,ENSG00000213638,ENSG00000227500,ENSG00000267059,ENSG00000107147,ENSG00000122133,ENSG00000122136…
1	TF	Factor: AP-2alphaA; motif: ANMGCCTGGCKNT	TF:M01047	FALSE	1.91e-13	12.7197	8667	838	480	20044	ENSG00000037637,ENSG00000055070,ENSG00000132881,ENSG00000142632,ENSG00000157191,ENSG00000111249,ENSG00000111252,ENSG00000198324,ENSG00000116661,ENSG00000116663,ENSG00000132879,ENSG00000162490,ENSG00000175206,ENSG00000177674,ENSG00000071564,ENSG00000079313,ENSG00000129911,ENSG00000133243,ENSG00000185761,ENSG00000205922,ENSG00000122133,ENSG00000122136,ENSG00000122140,ENSG00000130559,ENSG00000130560…
1	TF	Factor: AP-2alphaA; motif: ANMGCCTGGCKNT; match class: 1	TF:M01047_1	FALSE	1.91e-13	12.7197	8667	838	480	20044	ENSG00000037637,ENSG00000055070,ENSG00000132881,ENSG00000142632,ENSG00000157191,ENSG00000111249,ENSG00000111252,ENSG00000198324,ENSG00000116661,ENSG00000116663,ENSG00000132879,ENSG00000162490,ENSG00000175206,ENSG00000177674,ENSG00000071564,ENSG00000079313,ENSG00000129911,ENSG00000133243,ENSG00000185761,ENSG00000205922,ENSG00000122133,ENSG00000122136,ENSG00000122140,ENSG00000130559,ENSG00000130560…
1	TF	Factor: TWIST; motif: CACCTGG; match class: 1	TF:M03582_1	FALSE	1.98e-13	12.7033	2601	838	195	20044	ENSG00000142632,ENSG00000183888,ENSG00000184908,ENSG00000186510,ENSG00000198324,ENSG00000011021,ENSG00000120937,ENSG00000162490,ENSG00000177000,ENSG00000129968,ENSG00000133243,ENSG00000185761,ENSG00000185988,ENSG00000205922,ENSG00000122136,ENSG00000130559,ENSG00000165643,ENSG00000236543,ENSG00000178597,ENSG00000140543,ENSG00000173867,ENSG00000130193,ENSG00000167653,ENSG00000167656,ENSG00000283992…
1	TF	Factor: MOVO-B; motif: GNGGGGG; match class: 1	TF:M01104_1	FALSE	2.17e-13	12.663	5843	838	355	20044	ENSG00000055070,ENSG00000185519,ENSG00000226807,ENSG00000111249,ENSG00000111252,ENSG00000198324,ENSG00000204842,ENSG00000116661,ENSG00000116670,ENSG00000132879,ENSG00000175206,ENSG00000177674,ENSG00000204624,ENSG00000071564,ENSG00000071655,ENSG00000129911,ENSG00000129968,ENSG00000133243,ENSG00000133275,ENSG00000181588,ENSG00000185761,ENSG00000205922,ENSG00000107147,ENSG00000122140,ENSG00000130559…
1	TF	Factor: HIC1; motif: NSNNNNTGCCCSSNN	TF:M01072	FALSE	2.23e-13	12.6514	4286	838	281	20044	ENSG00000142632,ENSG00000185519,ENSG00000226490,ENSG00000226807,ENSG00000111249,ENSG00000111252,ENSG00000120937,ENSG00000162490,ENSG00000177674,ENSG00000071564,ENSG00000079313,ENSG00000133243,ENSG00000133275,ENSG00000181588,ENSG00000185761,ENSG00000185988,ENSG00000205922,ENSG00000107147,ENSG00000122136,ENSG00000122140,ENSG00000130559,ENSG00000160349,ENSG00000169925,ENSG00000196363,ENSG00000173011…
1	TF	Factor: VDR; motif: RRGGTCANNGRGKTCA	TF:M09671	FALSE	2.28e-13	12.6429	8275	838	463	20044	ENSG00000055070,ENSG00000132881,ENSG00000142627,ENSG00000142632,ENSG00000184908,ENSG00000185519,ENSG00000186510,ENSG00000187144,ENSG00000226490,ENSG00000226807,ENSG00000111249,ENSG00000198324,ENSG00000083444,ENSG00000116685,ENSG00000116688,ENSG00000120937,ENSG00000132879,ENSG00000215910,ENSG00000071564,ENSG00000127540,ENSG00000129968,ENSG00000133243,ENSG00000133275,ENSG00000181588,ENSG00000185761…
1	TF	Factor: GLI; motif: NGACCMCCCAN	TF:M07290	FALSE	2.39e-13	12.6216	7265	838	419	20044	ENSG00000037637,ENSG00000055070,ENSG00000132881,ENSG00000142632,ENSG00000173641,ENSG00000187144,ENSG00000226490,ENSG00000111245,ENSG00000111249,ENSG00000111252,ENSG00000204842,ENSG00000083444,ENSG00000116661,ENSG00000116663,ENSG00000116670,ENSG00000116685,ENSG00000116688,ENSG00000120937,ENSG00000132879,ENSG00000204624,ENSG00000079313,ENSG00000129968,ENSG00000130270,ENSG00000133243,ENSG00000181588…
1	TF	Factor: GKLF; motif: NNNRGGNGNGGSN	TF:M07289	FALSE	2.4e-13	12.6206	15020	838	724	20044	ENSG00000037637,ENSG00000055070,ENSG00000132881,ENSG00000142627,ENSG00000142632,ENSG00000173641,ENSG00000183888,ENSG00000184908,ENSG00000185519,ENSG00000186510,ENSG00000226490,ENSG00000226807,ENSG00000111245,ENSG00000111249,ENSG00000111252,ENSG00000198324,ENSG00000204842,ENSG00000011021,ENSG00000083444,ENSG00000116661,ENSG00000116663,ENSG00000116670,ENSG00000120937,ENSG00000132879,ENSG00000162490…
1	TF	Factor: KLF; motif: GGGNGGGG; match class: 1	TF:M07461_1	FALSE	2.5e-13	12.6026	3527	838	243	20044	ENSG00000055070,ENSG00000142627,ENSG00000173641,ENSG00000184908,ENSG00000186510,ENSG00000111245,ENSG00000111252,ENSG00000011021,ENSG00000116661,ENSG00000116663,ENSG00000132879,ENSG00000071564,ENSG00000129911,ENSG00000130270,ENSG00000133275,ENSG00000181588,ENSG00000185761,ENSG00000185988,ENSG00000107147,ENSG00000122136,ENSG00000160349,ENSG00000165643,ENSG00000186350,ENSG00000109519,ENSG00000184985…
1	TF	Factor: SREBP-1; motif: CACSCCA	TF:M00749	FALSE	2.52e-13	12.5981	8749	838	483	20044	ENSG00000132881,ENSG00000173641,ENSG00000184908,ENSG00000186510,ENSG00000187144,ENSG00000226807,ENSG00000111245,ENSG00000111249,ENSG00000204842,ENSG00000116670,ENSG00000116688,ENSG00000120937,ENSG00000132879,ENSG00000162490,ENSG00000215910,ENSG00000071564,ENSG00000071655,ENSG00000127540,ENSG00000129911,ENSG00000133275,ENSG00000181588,ENSG00000185761,ENSG00000185988,ENSG00000213638,ENSG00000227500…
1	TF	Factor: SP1; motif: GGCCCCGCCCCCN	TF:M12666	FALSE	2.67e-13	12.5736	8941	838	491	20044	ENSG00000142632,ENSG00000173641,ENSG00000185519,ENSG00000111249,ENSG00000111252,ENSG00000198324,ENSG00000204842,ENSG00000011021,ENSG00000083444,ENSG00000116661,ENSG00000116670,ENSG00000116685,ENSG00000116688,ENSG00000132879,ENSG00000162490,ENSG00000175206,ENSG00000177000,ENSG00000177674,ENSG00000204624,ENSG00000215910,ENSG00000071564,ENSG00000071655,ENSG00000129911,ENSG00000129968,ENSG00000130270…
1	TF	Factor: ZNF383; motif: SSNGGGMGGNGSNGGS	TF:M12703	FALSE	3.2e-13	12.4946	9355	838	508	20044	ENSG00000055070,ENSG00000142632,ENSG00000183888,ENSG00000184908,ENSG00000185519,ENSG00000226807,ENSG00000111249,ENSG00000111252,ENSG00000198324,ENSG00000204842,ENSG00000011021,ENSG00000083444,ENSG00000116661,ENSG00000116663,ENSG00000116670,ENSG00000116685,ENSG00000132879,ENSG00000162490,ENSG00000177674,ENSG00000071564,ENSG00000071655,ENSG00000127540,ENSG00000129911,ENSG00000129968,ENSG00000130270…
1	TF	Factor: E2F-4; motif: SNGGGCGGGAANN	TF:M09894	FALSE	3.21e-13	12.4934	16606	838	775	20044	ENSG00000037637,ENSG00000055070,ENSG00000132881,ENSG00000142627,ENSG00000142632,ENSG00000157191,ENSG00000173641,ENSG00000183888,ENSG00000184908,ENSG00000185519,ENSG00000186510,ENSG00000226490,ENSG00000226807,ENSG00000111245,ENSG00000111249,ENSG00000111252,ENSG00000198324,ENSG00000204842,ENSG00000011021,ENSG00000083444,ENSG00000116661,ENSG00000116663,ENSG00000116670,ENSG00000116685,ENSG00000116688…
1	TF	Factor: ZNF511; motif: GGRRGRGGCWGNG; match class: 1	TF:M09738_1	FALSE	3.25e-13	12.4879	4877	838	309	20044	ENSG00000142632,ENSG00000184908,ENSG00000186510,ENSG00000226490,ENSG00000226807,ENSG00000111245,ENSG00000111249,ENSG00000111252,ENSG00000204842,ENSG00000083444,ENSG00000116661,ENSG00000120937,ENSG00000132879,ENSG00000175206,ENSG00000071655,ENSG00000129911,ENSG00000133275,ENSG00000181588,ENSG00000185761,ENSG00000185988,ENSG00000205922,ENSG00000107147,ENSG00000122133,ENSG00000122136,ENSG00000148386…
1	TF	Factor: AP-2rep; motif: NGGGGCGGGGC	TF:M09967	FALSE	3.81e-13	12.4192	4160	838	274	20044	ENSG00000111252,ENSG00000011021,ENSG00000116661,ENSG00000116688,ENSG00000132879,ENSG00000177000,ENSG00000177674,ENSG00000071564,ENSG00000071655,ENSG00000129911,ENSG00000129968,ENSG00000130270,ENSG00000133275,ENSG00000181588,ENSG00000213638,ENSG00000227500,ENSG00000122140,ENSG00000130559,ENSG00000130560,ENSG00000160345,ENSG00000165643,ENSG00000169925,ENSG00000196363,ENSG00000109519,ENSG00000132405…
1	TF	Factor: E2F-7; motif: GRGGCGGGAANNN	TF:M09896	FALSE	3.91e-13	12.4079	10463	838	553	20044	ENSG00000037637,ENSG00000055070,ENSG00000132881,ENSG00000142627,ENSG00000142632,ENSG00000184908,ENSG00000185519,ENSG00000111245,ENSG00000111249,ENSG00000111252,ENSG00000198324,ENSG00000204842,ENSG00000011021,ENSG00000083444,ENSG00000116661,ENSG00000116670,ENSG00000116685,ENSG00000116688,ENSG00000132879,ENSG00000162490,ENSG00000177000,ENSG00000177674,ENSG00000204624,ENSG00000215910,ENSG00000071564…
1	TF	Factor: BTEB2; motif: GGGGGGNGGGSSNN	TF:M03814	FALSE	4e-13	12.3985	5306	838	329	20044	ENSG00000037637,ENSG00000055070,ENSG00000173641,ENSG00000185519,ENSG00000226807,ENSG00000111252,ENSG00000204842,ENSG00000116670,ENSG00000116685,ENSG00000116688,ENSG00000162490,ENSG00000175206,ENSG00000204624,ENSG00000071564,ENSG00000071655,ENSG00000129911,ENSG00000129968,ENSG00000130270,ENSG00000133243,ENSG00000133275,ENSG00000181588,ENSG00000185761,ENSG00000185988,ENSG00000107147,ENSG00000130560…
1	TF	Factor: ER-alpha; motif: AGGTCASMNTGACCY	TF:M09909	FALSE	4.43e-13	12.354	6950	838	404	20044	ENSG00000037637,ENSG00000132881,ENSG00000142632,ENSG00000157191,ENSG00000184908,ENSG00000186510,ENSG00000187144,ENSG00000226807,ENSG00000111245,ENSG00000111252,ENSG00000204842,ENSG00000011021,ENSG00000116685,ENSG00000116688,ENSG00000120937,ENSG00000162490,ENSG00000175206,ENSG00000177000,ENSG00000204624,ENSG00000071564,ENSG00000129968,ENSG00000133243,ENSG00000133275,ENSG00000181588,ENSG00000185761…
1	TF	Factor: RNF96; motif: BCCCGCRGCC	TF:M01199	FALSE	4.45e-13	12.352	8748	838	482	20044	ENSG00000037637,ENSG00000055070,ENSG00000132881,ENSG00000142627,ENSG00000157191,ENSG00000185519,ENSG00000226807,ENSG00000111249,ENSG00000111252,ENSG00000204842,ENSG00000083444,ENSG00000116661,ENSG00000116663,ENSG00000116670,ENSG00000116685,ENSG00000132879,ENSG00000162490,ENSG00000177674,ENSG00000204624,ENSG00000071564,ENSG00000071655,ENSG00000079313,ENSG00000127540,ENSG00000129911,ENSG00000130270…
1	TF	Factor: ZNF138; motif: GCAGCRSCNSGSNCMGSGCS; match class: 1	TF:M13144_1	FALSE	4.93e-13	12.3069	5699	838	347	20044	ENSG00000185519,ENSG00000226807,ENSG00000111249,ENSG00000111252,ENSG00000204842,ENSG00000083444,ENSG00000116661,ENSG00000116663,ENSG00000116670,ENSG00000116685,ENSG00000132879,ENSG00000162490,ENSG00000204624,ENSG00000071564,ENSG00000071655,ENSG00000079313,ENSG00000129911,ENSG00000133243,ENSG00000133275,ENSG00000181588,ENSG00000185761,ENSG00000205922,ENSG00000107147,ENSG00000130559,ENSG00000130560…
1	TF	Factor: Sp1; motif: CCCCGCCCCN	TF:M00933	FALSE	5.07e-13	12.2954	10005	838	534	20044	ENSG00000055070,ENSG00000142632,ENSG00000185519,ENSG00000111249,ENSG00000111252,ENSG00000204842,ENSG00000011021,ENSG00000083444,ENSG00000116661,ENSG00000116663,ENSG00000116670,ENSG00000116688,ENSG00000132879,ENSG00000162490,ENSG00000177000,ENSG00000177674,ENSG00000204624,ENSG00000071564,ENSG00000071655,ENSG00000127540,ENSG00000129911,ENSG00000129968,ENSG00000130270,ENSG00000133243,ENSG00000133275…
1	TF	Factor: Sp1; motif: NNGGGGCGGGGNN	TF:M00932	FALSE	5.33e-13	12.2733	10750	838	564	20044	ENSG00000055070,ENSG00000142632,ENSG00000173641,ENSG00000184908,ENSG00000185519,ENSG00000226807,ENSG00000111249,ENSG00000111252,ENSG00000204842,ENSG00000011021,ENSG00000083444,ENSG00000116661,ENSG00000116663,ENSG00000116670,ENSG00000116688,ENSG00000132879,ENSG00000162490,ENSG00000175206,ENSG00000177000,ENSG00000177674,ENSG00000204624,ENSG00000215910,ENSG00000071564,ENSG00000071655,ENSG00000127540…
1	TF	Factor: AP-2rep; motif: NGGGGCGGGGC; match class: 1	TF:M09967_1	FALSE	5.36e-13	12.2711	1438	838	128	20044	ENSG00000111252,ENSG00000116661,ENSG00000132879,ENSG00000177674,ENSG00000071564,ENSG00000129911,ENSG00000130270,ENSG00000181588,ENSG00000130559,ENSG00000130560,ENSG00000169925,ENSG00000132405,ENSG00000180155,ENSG00000284505,ENSG00000163874,ENSG00000068078,ENSG00000163950,ENSG00000174137,ENSG00000076826,ENSG00000076984,ENSG00000104976,ENSG00000171017,ENSG00000178531,ENSG00000267952,ENSG00000186654…
1	TF	Factor: ZNF449; motif: NNGCCCARCC; match class: 1	TF:M09837_1	FALSE	6.19e-13	12.2081	1164	838	111	20044	ENSG00000111252,ENSG00000116661,ENSG00000116685,ENSG00000132879,ENSG00000175206,ENSG00000177674,ENSG00000127540,ENSG00000181588,ENSG00000185988,ENSG00000267059,ENSG00000165643,ENSG00000235106,ENSG00000173011,ENSG00000173013,ENSG00000178597,ENSG00000283992,ENSG00000284505,ENSG00000105426,ENSG00000168924,ENSG00000076826,ENSG00000076944,ENSG00000182566,ENSG00000183248,ENSG00000267952,ENSG00000288669…
1	TF	Factor: SP4; motif: SCCCCGCCCCS; match class: 1	TF:M01273_1	FALSE	6.24e-13	12.2047	1054	838	104	20044	ENSG00000116661,ENSG00000132879,ENSG00000177674,ENSG00000071564,ENSG00000129911,ENSG00000130270,ENSG00000181588,ENSG00000130560,ENSG00000169925,ENSG00000132405,ENSG00000180155,ENSG00000284505,ENSG00000163874,ENSG00000068078,ENSG00000174137,ENSG00000076826,ENSG00000076984,ENSG00000104976,ENSG00000171017,ENSG00000178531,ENSG00000267952,ENSG00000186654,ENSG00000248405,ENSG00000100300,ENSG00000100304…
1	TF	Factor: Sp2; motif: GGGGCGGGG	TF:M10435	FALSE	6.72e-13	12.1727	7946	838	447	20044	ENSG00000142632,ENSG00000185519,ENSG00000111249,ENSG00000111252,ENSG00000204842,ENSG00000011021,ENSG00000083444,ENSG00000116661,ENSG00000116663,ENSG00000116670,ENSG00000116688,ENSG00000132879,ENSG00000162490,ENSG00000177000,ENSG00000177674,ENSG00000204624,ENSG00000071564,ENSG00000071655,ENSG00000129911,ENSG00000129968,ENSG00000130270,ENSG00000133275,ENSG00000181588,ENSG00000213638,ENSG00000227500…
1	TF	Factor: EKLF; motif: NGGGYGKGGCNNGG	TF:M09969	FALSE	7.16e-13	12.145	4736	838	301	20044	ENSG00000185519,ENSG00000111252,ENSG00000011021,ENSG00000116661,ENSG00000116670,ENSG00000116688,ENSG00000132879,ENSG00000177674,ENSG00000215910,ENSG00000071564,ENSG00000129911,ENSG00000130270,ENSG00000181588,ENSG00000185988,ENSG00000213638,ENSG00000227500,ENSG00000107147,ENSG00000130560,ENSG00000169925,ENSG00000186350,ENSG00000235106,ENSG00000132405,ENSG00000140543,ENSG00000173867,ENSG00000104499…
1	TF	Factor: Sp6; motif: WGGGCGG	TF:M05361	FALSE	7.55e-13	12.1222	8793	838	483	20044	ENSG00000055070,ENSG00000142627,ENSG00000157191,ENSG00000173641,ENSG00000183888,ENSG00000184908,ENSG00000185519,ENSG00000226807,ENSG00000111249,ENSG00000111252,ENSG00000198324,ENSG00000204842,ENSG00000011021,ENSG00000083444,ENSG00000116661,ENSG00000116670,ENSG00000116685,ENSG00000132879,ENSG00000162490,ENSG00000177000,ENSG00000204624,ENSG00000071655,ENSG00000079313,ENSG00000127540,ENSG00000129911…
1	TF	Factor: Sp2; motif: WGGGCGG	TF:M05332	FALSE	7.55e-13	12.1222	8793	838	483	20044	ENSG00000055070,ENSG00000142627,ENSG00000157191,ENSG00000173641,ENSG00000183888,ENSG00000184908,ENSG00000185519,ENSG00000226807,ENSG00000111249,ENSG00000111252,ENSG00000198324,ENSG00000204842,ENSG00000011021,ENSG00000083444,ENSG00000116661,ENSG00000116670,ENSG00000116685,ENSG00000132879,ENSG00000162490,ENSG00000177000,ENSG00000204624,ENSG00000071655,ENSG00000079313,ENSG00000127540,ENSG00000129911…
1	TF	Factor: CPBP; motif: NGGGCGG	TF:M05444	FALSE	7.55e-13	12.1222	8793	838	483	20044	ENSG00000055070,ENSG00000142627,ENSG00000157191,ENSG00000173641,ENSG00000183888,ENSG00000184908,ENSG00000185519,ENSG00000226807,ENSG00000111249,ENSG00000111252,ENSG00000198324,ENSG00000204842,ENSG00000011021,ENSG00000083444,ENSG00000116661,ENSG00000116670,ENSG00000116685,ENSG00000132879,ENSG00000162490,ENSG00000177000,ENSG00000204624,ENSG00000071655,ENSG00000079313,ENSG00000127540,ENSG00000129911…
1	TF	Factor: GKLF; motif: WGGGYGKGGC	TF:M09971	FALSE	9.9e-13	12.0045	5659	838	344	20044	ENSG00000173641,ENSG00000111249,ENSG00000111252,ENSG00000198324,ENSG00000011021,ENSG00000116661,ENSG00000116670,ENSG00000132879,ENSG00000162490,ENSG00000215910,ENSG00000129911,ENSG00000129968,ENSG00000130270,ENSG00000181588,ENSG00000185761,ENSG00000185988,ENSG00000107147,ENSG00000122133,ENSG00000122136,ENSG00000122140,ENSG00000130559,ENSG00000160345,ENSG00000236543,ENSG00000186350,ENSG00000235106…
1	TF	Factor: BTEB2; motif: GCCCCRCCCH	TF:M07409	FALSE	1.12e-12	11.9508	5363	838	330	20044	ENSG00000173641,ENSG00000111252,ENSG00000011021,ENSG00000116661,ENSG00000116688,ENSG00000132879,ENSG00000177000,ENSG00000177674,ENSG00000071564,ENSG00000071655,ENSG00000129911,ENSG00000129968,ENSG00000130270,ENSG00000133275,ENSG00000181588,ENSG00000185761,ENSG00000213638,ENSG00000227500,ENSG00000107147,ENSG00000122136,ENSG00000122140,ENSG00000130559,ENSG00000130560,ENSG00000160345,ENSG00000165643…
1	TF	Factor: CTCF; motif: CTGCANTNCCNNNNNNNNCCASGRKGGCRSNN	TF:M12963	FALSE	1.2e-12	11.921	7033	838	406	20044	ENSG00000037637,ENSG00000132881,ENSG00000142632,ENSG00000157191,ENSG00000184908,ENSG00000185519,ENSG00000186510,ENSG00000111249,ENSG00000204842,ENSG00000011021,ENSG00000116663,ENSG00000132879,ENSG00000177674,ENSG00000204624,ENSG00000215910,ENSG00000071564,ENSG00000071655,ENSG00000079313,ENSG00000129911,ENSG00000129968,ENSG00000130270,ENSG00000133275,ENSG00000185988,ENSG00000107147,ENSG00000122133…
1	TF	Factor: Zic1; motif: KGGGTGGTC; match class: 1	TF:M00448_1	FALSE	1.28e-12	11.8937	4444	838	286	20044	ENSG00000055070,ENSG00000157191,ENSG00000226807,ENSG00000111252,ENSG00000198324,ENSG00000204842,ENSG00000083444,ENSG00000116663,ENSG00000116670,ENSG00000116685,ENSG00000162490,ENSG00000071655,ENSG00000127540,ENSG00000129911,ENSG00000129968,ENSG00000133275,ENSG00000185761,ENSG00000267059,ENSG00000122136,ENSG00000122140,ENSG00000165643,ENSG00000204007,ENSG00000186350,ENSG00000178597,ENSG00000181991…
1	TF	Factor: AP-2alpha; motif: NTNSCCTGRGGSN; match class: 1	TF:M09590_1	FALSE	1.37e-12	11.8629	1035	838	102	20044	ENSG00000111252,ENSG00000129911,ENSG00000181588,ENSG00000107147,ENSG00000122133,ENSG00000160349,ENSG00000165643,ENSG00000236543,ENSG00000186350,ENSG00000178597,ENSG00000104499,ENSG00000130193,ENSG00000167656,ENSG00000197353,ENSG00000234616,ENSG00000105426,ENSG00000129195,ENSG00000068078,ENSG00000142459,ENSG00000182566,ENSG00000260001,ENSG00000101180,ENSG00000149679,ENSG00000171858,ENSG00000186732…
1	TF	Factor: c-Myc:Max; motif: GCCAYGYGSN; match class: 1	TF:M00322_1	FALSE	1.44e-12	11.8423	2954	838	211	20044	ENSG00000185519,ENSG00000226807,ENSG00000111252,ENSG00000083444,ENSG00000116685,ENSG00000175206,ENSG00000204624,ENSG00000071564,ENSG00000127540,ENSG00000129911,ENSG00000133275,ENSG00000181588,ENSG00000205922,ENSG00000213638,ENSG00000227500,ENSG00000267059,ENSG00000107147,ENSG00000130560,ENSG00000165643,ENSG00000109519,ENSG00000184985,ENSG00000160886,ENSG00000198576,ENSG00000105426,ENSG00000105428…
1	TF	Factor: ZFP90; motif: SAGGMNCANKSAYAGC	TF:M13121	FALSE	1.46e-12	11.8363	6482	838	381	20044	ENSG00000055070,ENSG00000184908,ENSG00000186510,ENSG00000226490,ENSG00000226807,ENSG00000111249,ENSG00000111252,ENSG00000116663,ENSG00000116670,ENSG00000120937,ENSG00000162490,ENSG00000175206,ENSG00000177674,ENSG00000204624,ENSG00000127540,ENSG00000129911,ENSG00000185988,ENSG00000205922,ENSG00000267059,ENSG00000122133,ENSG00000122136,ENSG00000130559,ENSG00000130560,ENSG00000236543,ENSG00000169925…
1	TF	Factor: CKROX; motif: SCCCTCCCC; match class: 1	TF:M01175_1	FALSE	1.57e-12	11.8037	2766	838	201	20044	ENSG00000157191,ENSG00000185519,ENSG00000111249,ENSG00000111252,ENSG00000204842,ENSG00000116661,ENSG00000132879,ENSG00000204624,ENSG00000071655,ENSG00000129911,ENSG00000130270,ENSG00000133243,ENSG00000133275,ENSG00000185761,ENSG00000107147,ENSG00000130560,ENSG00000140538,ENSG00000130193,ENSG00000181790,ENSG00000163874,ENSG00000163875,ENSG00000091622,ENSG00000129195,ENSG00000129221,ENSG00000179314…
1	TF	Factor: NF-E4; motif: GTGAGGS; match class: 1	TF:M08826_1	FALSE	1.67e-12	11.7784	4785	838	302	20044	ENSG00000037637,ENSG00000055070,ENSG00000184908,ENSG00000185519,ENSG00000186510,ENSG00000226490,ENSG00000226807,ENSG00000111245,ENSG00000204842,ENSG00000011021,ENSG00000083444,ENSG00000116661,ENSG00000116685,ENSG00000132879,ENSG00000215910,ENSG00000079313,ENSG00000133275,ENSG00000185761,ENSG00000213638,ENSG00000227500,ENSG00000107147,ENSG00000122140,ENSG00000130559,ENSG00000160345,ENSG00000160349…
1	TF	Factor: E2F-3; motif: GGCGGGN; match class: 1	TF:M02089_1	FALSE	2.55e-12	11.5934	9682	838	518	20044	ENSG00000055070,ENSG00000185519,ENSG00000226807,ENSG00000111249,ENSG00000111252,ENSG00000204842,ENSG00000011021,ENSG00000116661,ENSG00000116663,ENSG00000116670,ENSG00000116685,ENSG00000116688,ENSG00000132879,ENSG00000162490,ENSG00000175206,ENSG00000177000,ENSG00000177674,ENSG00000204624,ENSG00000071564,ENSG00000071655,ENSG00000079313,ENSG00000129911,ENSG00000129968,ENSG00000130270,ENSG00000133243…
1	TF	Factor: Zic3; motif: NGGGKGGTC	TF:M00450	FALSE	2.58e-12	11.5891	14278	838	695	20044	ENSG00000037637,ENSG00000055070,ENSG00000132881,ENSG00000142627,ENSG00000142632,ENSG00000157191,ENSG00000173641,ENSG00000184908,ENSG00000185519,ENSG00000186510,ENSG00000187144,ENSG00000226490,ENSG00000226807,ENSG00000111245,ENSG00000111249,ENSG00000111252,ENSG00000198324,ENSG00000204842,ENSG00000011021,ENSG00000083444,ENSG00000116661,ENSG00000116663,ENSG00000116670,ENSG00000116685,ENSG00000120937…
1	TF	Factor: BTEB4; motif: NCCACGCCCM; match class: 1	TF:M12186_1	FALSE	2.79e-12	11.5546	4080	838	267	20044	ENSG00000142627,ENSG00000186510,ENSG00000111252,ENSG00000083444,ENSG00000116661,ENSG00000116670,ENSG00000116688,ENSG00000132879,ENSG00000162490,ENSG00000177674,ENSG00000071564,ENSG00000071655,ENSG00000129911,ENSG00000129968,ENSG00000130270,ENSG00000181588,ENSG00000213638,ENSG00000227500,ENSG00000122140,ENSG00000130559,ENSG00000130560,ENSG00000160345,ENSG00000169925,ENSG00000109519,ENSG00000132405…
1	TF	Factor: Osx; motif: CCNCCCCCNNN	TF:M07329	FALSE	2.85e-12	11.5453	7044	838	405	20044	ENSG00000037637,ENSG00000142627,ENSG00000184908,ENSG00000111249,ENSG00000111252,ENSG00000198324,ENSG00000204842,ENSG00000011021,ENSG00000083444,ENSG00000116661,ENSG00000116663,ENSG00000116670,ENSG00000116688,ENSG00000132879,ENSG00000177000,ENSG00000177674,ENSG00000204624,ENSG00000071564,ENSG00000071655,ENSG00000127540,ENSG00000129911,ENSG00000129968,ENSG00000133243,ENSG00000181588,ENSG00000185988…
1	TF	Factor: sp4; motif: NNNGCYCCGCCCCCY	TF:M10530	FALSE	3.1e-12	11.5086	8450	838	466	20044	ENSG00000037637,ENSG00000142632,ENSG00000173641,ENSG00000185519,ENSG00000111252,ENSG00000204842,ENSG00000011021,ENSG00000116661,ENSG00000116670,ENSG00000116685,ENSG00000116688,ENSG00000132879,ENSG00000162490,ENSG00000177000,ENSG00000177674,ENSG00000204624,ENSG00000071564,ENSG00000071655,ENSG00000129911,ENSG00000129968,ENSG00000130270,ENSG00000133275,ENSG00000181588,ENSG00000185988,ENSG00000205922…
1	TF	Factor: TR4; motif: ACCCCGS	TF:M04934	FALSE	3.13e-12	11.5051	18430	838	823	20044	ENSG00000037637,ENSG00000055070,ENSG00000132881,ENSG00000142627,ENSG00000142632,ENSG00000157191,ENSG00000173641,ENSG00000183888,ENSG00000184908,ENSG00000185519,ENSG00000186510,ENSG00000187144,ENSG00000226490,ENSG00000226807,ENSG00000111249,ENSG00000111252,ENSG00000198324,ENSG00000204842,ENSG00000011021,ENSG00000083444,ENSG00000116661,ENSG00000116663,ENSG00000116670,ENSG00000116685,ENSG00000116688…
1	TF	Factor: SP1:SP3; motif: CCSCCCCCYCC	TF:M01219	FALSE	3.2e-12	11.4949	7026	838	404	20044	ENSG00000184908,ENSG00000185519,ENSG00000226807,ENSG00000111252,ENSG00000198324,ENSG00000204842,ENSG00000011021,ENSG00000083444,ENSG00000116661,ENSG00000116670,ENSG00000116685,ENSG00000116688,ENSG00000132879,ENSG00000162490,ENSG00000177000,ENSG00000177674,ENSG00000071564,ENSG00000071655,ENSG00000127540,ENSG00000129911,ENSG00000129968,ENSG00000130270,ENSG00000133243,ENSG00000133275,ENSG00000181588…
1	TF	Factor: ctcf; motif: YGGCCACCAGRKGGCRSYN	TF:M09890	FALSE	3.36e-12	11.4735	8665	838	475	20044	ENSG00000132881,ENSG00000142627,ENSG00000142632,ENSG00000157191,ENSG00000173641,ENSG00000184908,ENSG00000185519,ENSG00000226807,ENSG00000111249,ENSG00000111252,ENSG00000198324,ENSG00000011021,ENSG00000116661,ENSG00000116663,ENSG00000116670,ENSG00000116685,ENSG00000132879,ENSG00000162490,ENSG00000177000,ENSG00000177674,ENSG00000204624,ENSG00000215910,ENSG00000071564,ENSG00000071655,ENSG00000079313…
1	TF	Factor: Miz-1; motif: NNRGGWGGGGGAGGGGMRR	TF:M10112	FALSE	3.57e-12	11.447	8762	838	479	20044	ENSG00000055070,ENSG00000132881,ENSG00000142627,ENSG00000142632,ENSG00000173641,ENSG00000184908,ENSG00000185519,ENSG00000226490,ENSG00000226807,ENSG00000111249,ENSG00000111252,ENSG00000204842,ENSG00000116661,ENSG00000116663,ENSG00000116670,ENSG00000116685,ENSG00000132879,ENSG00000162490,ENSG00000175206,ENSG00000204624,ENSG00000215910,ENSG00000071564,ENSG00000071655,ENSG00000127540,ENSG00000129911…
1	TF	Factor: AP-2alpha; motif: GCCNNNRGS; match class: 1	TF:M00469_1	FALSE	4.39e-12	11.3572	3413	838	233	20044	ENSG00000185519,ENSG00000111249,ENSG00000111252,ENSG00000204842,ENSG00000011021,ENSG00000116661,ENSG00000116663,ENSG00000116685,ENSG00000132879,ENSG00000162490,ENSG00000177000,ENSG00000071564,ENSG00000071655,ENSG00000079313,ENSG00000129911,ENSG00000130270,ENSG00000133243,ENSG00000185761,ENSG00000165643,ENSG00000204007,ENSG00000169925,ENSG00000196363,ENSG00000109519,ENSG00000132405,ENSG00000184985…
1	TF	Factor: Sp1; motif: NGGGGGCGGGGYN	TF:M00196	FALSE	5.16e-12	11.2871	10571	838	553	20044	ENSG00000055070,ENSG00000142632,ENSG00000173641,ENSG00000185519,ENSG00000111249,ENSG00000111252,ENSG00000198324,ENSG00000204842,ENSG00000011021,ENSG00000083444,ENSG00000116661,ENSG00000116663,ENSG00000116670,ENSG00000116685,ENSG00000116688,ENSG00000132879,ENSG00000162490,ENSG00000175206,ENSG00000177000,ENSG00000177674,ENSG00000204624,ENSG00000215910,ENSG00000071564,ENSG00000071655,ENSG00000127540…
1	TF	Factor: NF-KAPPAB1; motif: NGGKRNTTYCCCN	TF:M08952	FALSE	5.38e-12	11.2689	7937	838	443	20044	ENSG00000142627,ENSG00000173641,ENSG00000185519,ENSG00000226490,ENSG00000226807,ENSG00000111249,ENSG00000111252,ENSG00000198324,ENSG00000011021,ENSG00000116661,ENSG00000116663,ENSG00000116670,ENSG00000116685,ENSG00000116688,ENSG00000162490,ENSG00000177000,ENSG00000177674,ENSG00000204624,ENSG00000215910,ENSG00000071564,ENSG00000071655,ENSG00000129911,ENSG00000129968,ENSG00000130270,ENSG00000133243…
1	TF	Factor: MLLT10; motif: CYNNCCNNGGNGCTG	TF:M12636	FALSE	5.81e-12	11.2356	9644	838	515	20044	ENSG00000173641,ENSG00000184908,ENSG00000185519,ENSG00000186510,ENSG00000187144,ENSG00000226490,ENSG00000226807,ENSG00000111249,ENSG00000204842,ENSG00000083444,ENSG00000116661,ENSG00000116670,ENSG00000116685,ENSG00000120937,ENSG00000132879,ENSG00000162490,ENSG00000175206,ENSG00000204624,ENSG00000215910,ENSG00000071564,ENSG00000129968,ENSG00000130270,ENSG00000133275,ENSG00000181588,ENSG00000185761…
1	TF	Factor: E2F-1; motif: NGGGCGGGARV	TF:M07206	FALSE	6.26e-12	11.2033	14970	838	718	20044	ENSG00000037637,ENSG00000055070,ENSG00000132881,ENSG00000142627,ENSG00000142632,ENSG00000157191,ENSG00000183888,ENSG00000184908,ENSG00000185519,ENSG00000226807,ENSG00000111245,ENSG00000111249,ENSG00000111252,ENSG00000198324,ENSG00000204842,ENSG00000011021,ENSG00000083444,ENSG00000116661,ENSG00000116663,ENSG00000116670,ENSG00000116685,ENSG00000116688,ENSG00000120937,ENSG00000132879,ENSG00000162490…
1	TF	Factor: Sp1; motif: GGGGCGGGGC	TF:M00931	FALSE	6.39e-12	11.1942	10605	838	554	20044	ENSG00000055070,ENSG00000142632,ENSG00000173641,ENSG00000184908,ENSG00000185519,ENSG00000226807,ENSG00000111249,ENSG00000111252,ENSG00000204842,ENSG00000011021,ENSG00000083444,ENSG00000116661,ENSG00000116663,ENSG00000116670,ENSG00000116688,ENSG00000132879,ENSG00000162490,ENSG00000175206,ENSG00000177000,ENSG00000177674,ENSG00000204624,ENSG00000215910,ENSG00000071564,ENSG00000071655,ENSG00000127540…
1	TF	Factor: Osx; motif: CCNCCCCCNNN; match class: 1	TF:M07329_1	FALSE	6.42e-12	11.1927	2614	838	191	20044	ENSG00000111252,ENSG00000204842,ENSG00000011021,ENSG00000083444,ENSG00000116670,ENSG00000116688,ENSG00000177000,ENSG00000177674,ENSG00000204624,ENSG00000071564,ENSG00000071655,ENSG00000129911,ENSG00000129968,ENSG00000181588,ENSG00000205922,ENSG00000107147,ENSG00000130559,ENSG00000196363,ENSG00000163874,ENSG00000091622,ENSG00000129195,ENSG00000179314,ENSG00000068078,ENSG00000109685,ENSG00000174137…
1	TF	Factor: MLLT10; motif: CYNNCCNNGGNGCTG; match class: 1	TF:M12636_1	FALSE	6.49e-12	11.1877	3603	838	242	20044	ENSG00000204842,ENSG00000083444,ENSG00000116661,ENSG00000132879,ENSG00000162490,ENSG00000175206,ENSG00000204624,ENSG00000181588,ENSG00000185761,ENSG00000205922,ENSG00000122136,ENSG00000122140,ENSG00000130560,ENSG00000148386,ENSG00000160345,ENSG00000196363,ENSG00000109519,ENSG00000132405,ENSG00000178597,ENSG00000104499,ENSG00000130193,ENSG00000167653,ENSG00000167656,ENSG00000198576,ENSG00000163873…
1	TF	Factor: BTEB2; motif: GCCCCRCCCH; match class: 1	TF:M07409_1	FALSE	6.84e-12	11.1649	1902	838	152	20044	ENSG00000111252,ENSG00000011021,ENSG00000116661,ENSG00000132879,ENSG00000177674,ENSG00000071564,ENSG00000129911,ENSG00000130270,ENSG00000181588,ENSG00000130559,ENSG00000130560,ENSG00000169925,ENSG00000109519,ENSG00000132405,ENSG00000140543,ENSG00000173867,ENSG00000180155,ENSG00000284505,ENSG00000163874,ENSG00000068078,ENSG00000163950,ENSG00000174137,ENSG00000076826,ENSG00000076984,ENSG00000104976…
1	TF	Factor: PAX5; motif: RNGCGTGACCNN	TF:M09817	FALSE	7.4e-12	11.1311	12766	838	638	20044	ENSG00000037637,ENSG00000055070,ENSG00000132881,ENSG00000142627,ENSG00000183888,ENSG00000184908,ENSG00000186510,ENSG00000187144,ENSG00000226807,ENSG00000111245,ENSG00000111252,ENSG00000204842,ENSG00000011021,ENSG00000083444,ENSG00000116661,ENSG00000116663,ENSG00000116670,ENSG00000116685,ENSG00000116688,ENSG00000132879,ENSG00000162490,ENSG00000175206,ENSG00000177000,ENSG00000177674,ENSG00000204624…
1	TF	Factor: E2F1; motif: GSGCGGGAAN	TF:M12597	FALSE	7.79e-12	11.1086	14407	838	698	20044	ENSG00000037637,ENSG00000055070,ENSG00000132881,ENSG00000142627,ENSG00000142632,ENSG00000157191,ENSG00000183888,ENSG00000184908,ENSG00000185519,ENSG00000186510,ENSG00000226807,ENSG00000111245,ENSG00000111249,ENSG00000111252,ENSG00000198324,ENSG00000204842,ENSG00000011021,ENSG00000083444,ENSG00000116661,ENSG00000116663,ENSG00000116670,ENSG00000116685,ENSG00000116688,ENSG00000132879,ENSG00000162490…
1	TF	Factor: p53; motif: RGRCWWGYCYNGRCWWGYYY	TF:M01652	FALSE	8.09e-12	11.0923	8209	838	454	20044	ENSG00000055070,ENSG00000157191,ENSG00000173641,ENSG00000183888,ENSG00000184908,ENSG00000187144,ENSG00000226490,ENSG00000226807,ENSG00000111249,ENSG00000111252,ENSG00000204842,ENSG00000083444,ENSG00000116661,ENSG00000116685,ENSG00000116688,ENSG00000120937,ENSG00000132879,ENSG00000162490,ENSG00000175206,ENSG00000177674,ENSG00000204624,ENSG00000071564,ENSG00000079313,ENSG00000127540,ENSG00000129911…
1	TF	Factor: Egr-1; motif: NNCRCCCMCGCNN; match class: 1	TF:M12140_1	FALSE	9.47e-12	11.0235	1629	838	136	20044	ENSG00000198324,ENSG00000116670,ENSG00000071564,ENSG00000071655,ENSG00000129911,ENSG00000133275,ENSG00000181588,ENSG00000185761,ENSG00000205922,ENSG00000130559,ENSG00000165643,ENSG00000198576,ENSG00000234616,ENSG00000163873,ENSG00000163874,ENSG00000091622,ENSG00000129195,ENSG00000068078,ENSG00000185049,ENSG00000095319,ENSG00000076984,ENSG00000104976,ENSG00000181029,ENSG00000183248,ENSG00000186654…
1	TF	Factor: HIC1; motif: NNNGGKTGCCCSNNNNNN	TF:M01073	FALSE	9.93e-12	11.0031	4223	838	272	20044	ENSG00000142627,ENSG00000173641,ENSG00000185519,ENSG00000226490,ENSG00000111252,ENSG00000162490,ENSG00000177674,ENSG00000204624,ENSG00000215910,ENSG00000079313,ENSG00000133275,ENSG00000185761,ENSG00000205922,ENSG00000107147,ENSG00000122133,ENSG00000160349,ENSG00000165643,ENSG00000236543,ENSG00000169925,ENSG00000196363,ENSG00000235106,ENSG00000104499,ENSG00000126233,ENSG00000130193,ENSG00000160886…
1	TF	Factor: AP-2gamma:Elk-1; motif: NGCCKNRGGSGRCGGAAGTG	TF:M08441	FALSE	1.01e-11	10.9936	16725	838	775	20044	ENSG00000037637,ENSG00000055070,ENSG00000132881,ENSG00000142627,ENSG00000142632,ENSG00000157191,ENSG00000173641,ENSG00000183888,ENSG00000184908,ENSG00000185519,ENSG00000186510,ENSG00000226490,ENSG00000226807,ENSG00000111245,ENSG00000111249,ENSG00000111252,ENSG00000198324,ENSG00000204842,ENSG00000011021,ENSG00000083444,ENSG00000116661,ENSG00000116663,ENSG00000116670,ENSG00000116685,ENSG00000116688…
1	TF	Factor: P53; motif: NNNGRCATGCCCAGRCATGYCY	TF:M12647	FALSE	1.25e-11	10.9039	5708	838	342	20044	ENSG00000055070,ENSG00000132881,ENSG00000173641,ENSG00000184908,ENSG00000187144,ENSG00000226490,ENSG00000226807,ENSG00000111249,ENSG00000111252,ENSG00000204842,ENSG00000011021,ENSG00000083444,ENSG00000116661,ENSG00000116688,ENSG00000120937,ENSG00000132879,ENSG00000177000,ENSG00000177674,ENSG00000204624,ENSG00000215910,ENSG00000071564,ENSG00000129911,ENSG00000130270,ENSG00000133275,ENSG00000181588…
1	TF	Factor: E2F-3:FOXO6; motif: ATGACACGCGCCCMC; match class: 1	TF:M08209_1	FALSE	1.35e-11	10.8705	8021	838	445	20044	ENSG00000055070,ENSG00000157191,ENSG00000226807,ENSG00000111252,ENSG00000198324,ENSG00000204842,ENSG00000011021,ENSG00000083444,ENSG00000116670,ENSG00000162490,ENSG00000177000,ENSG00000215910,ENSG00000071564,ENSG00000127540,ENSG00000129911,ENSG00000129968,ENSG00000133275,ENSG00000181588,ENSG00000185761,ENSG00000205922,ENSG00000213638,ENSG00000227500,ENSG00000267059,ENSG00000107147,ENSG00000122136…
1	TF	Factor: ZNF644; motif: TCCWGCCTCTSN	TF:M09737	FALSE	1.36e-11	10.8671	7378	838	417	20044	ENSG00000132881,ENSG00000142632,ENSG00000184908,ENSG00000186510,ENSG00000187144,ENSG00000226490,ENSG00000226807,ENSG00000111245,ENSG00000111252,ENSG00000011021,ENSG00000083444,ENSG00000116661,ENSG00000116663,ENSG00000116670,ENSG00000116685,ENSG00000116688,ENSG00000132879,ENSG00000162490,ENSG00000175206,ENSG00000177000,ENSG00000215910,ENSG00000071655,ENSG00000079313,ENSG00000130270,ENSG00000133243…
1	TF	Factor: MAZ; motif: NKGGGAGGGGRGGR; match class: 1	TF:M02023_1	FALSE	1.46e-11	10.8368	3232	838	222	20044	ENSG00000157191,ENSG00000184908,ENSG00000185519,ENSG00000111252,ENSG00000204842,ENSG00000116661,ENSG00000116663,ENSG00000116670,ENSG00000120937,ENSG00000132879,ENSG00000177000,ENSG00000071564,ENSG00000127540,ENSG00000129911,ENSG00000133243,ENSG00000133275,ENSG00000185761,ENSG00000205922,ENSG00000267059,ENSG00000107147,ENSG00000130559,ENSG00000165643,ENSG00000169925,ENSG00000186350,ENSG00000140538…
1	TF	Factor: MRF4; motif: CASCTGC	TF:M03831	FALSE	1.49e-11	10.8263	8893	838	482	20044	ENSG00000037637,ENSG00000132881,ENSG00000142627,ENSG00000183888,ENSG00000185519,ENSG00000186510,ENSG00000226490,ENSG00000226807,ENSG00000111249,ENSG00000198324,ENSG00000204842,ENSG00000011021,ENSG00000116661,ENSG00000116663,ENSG00000116685,ENSG00000120937,ENSG00000132879,ENSG00000175206,ENSG00000177000,ENSG00000177674,ENSG00000071564,ENSG00000127540,ENSG00000129911,ENSG00000130270,ENSG00000181588…
1	TF	Factor: HTF4; motif: CASCTGB	TF:M02018	FALSE	1.49e-11	10.8263	8893	838	482	20044	ENSG00000037637,ENSG00000132881,ENSG00000142627,ENSG00000183888,ENSG00000185519,ENSG00000186510,ENSG00000226490,ENSG00000226807,ENSG00000111249,ENSG00000198324,ENSG00000204842,ENSG00000011021,ENSG00000116661,ENSG00000116663,ENSG00000116685,ENSG00000120937,ENSG00000132879,ENSG00000175206,ENSG00000177000,ENSG00000177674,ENSG00000071564,ENSG00000127540,ENSG00000129911,ENSG00000130270,ENSG00000181588…
1	TF	Factor: WT1; motif: GNGGGGGCGGGG	TF:M03893	FALSE	1.69e-11	10.7724	8544	838	467	20044	ENSG00000037637,ENSG00000142632,ENSG00000185519,ENSG00000226807,ENSG00000111249,ENSG00000111252,ENSG00000198324,ENSG00000204842,ENSG00000011021,ENSG00000083444,ENSG00000116661,ENSG00000116670,ENSG00000116685,ENSG00000116688,ENSG00000132879,ENSG00000177000,ENSG00000177674,ENSG00000204624,ENSG00000071564,ENSG00000071655,ENSG00000127540,ENSG00000129911,ENSG00000129968,ENSG00000130270,ENSG00000133243…
1	TF	Factor: PATZ1; motif: SCNCCNCNSCCCCCASCCN	TF:M12648	FALSE	1.74e-11	10.7605	4510	838	285	20044	ENSG00000055070,ENSG00000142627,ENSG00000184908,ENSG00000111249,ENSG00000204842,ENSG00000116661,ENSG00000116663,ENSG00000116670,ENSG00000116685,ENSG00000132879,ENSG00000215910,ENSG00000071564,ENSG00000071655,ENSG00000127540,ENSG00000129911,ENSG00000129968,ENSG00000133275,ENSG00000181588,ENSG00000205922,ENSG00000267059,ENSG00000107147,ENSG00000130559,ENSG00000160345,ENSG00000165643,ENSG00000236543…
1	TF	Factor: GCMa:Erg; motif: ATGCGGGCGGAARKG	TF:M08487	FALSE	1.91e-11	10.7191	14303	838	693	20044	ENSG00000037637,ENSG00000055070,ENSG00000132881,ENSG00000142627,ENSG00000157191,ENSG00000173641,ENSG00000183888,ENSG00000184908,ENSG00000185519,ENSG00000186510,ENSG00000226490,ENSG00000226807,ENSG00000111249,ENSG00000111252,ENSG00000204842,ENSG00000011021,ENSG00000083444,ENSG00000116661,ENSG00000116663,ENSG00000116670,ENSG00000116685,ENSG00000116688,ENSG00000132879,ENSG00000162490,ENSG00000177000…
1	TF	Factor: Zfx; motif: SNSCAGGCCKCGSCSS; match class: 1	TF:M01593_1	FALSE	2.02e-11	10.6943	999	838	97	20044	ENSG00000116661,ENSG00000132879,ENSG00000130270,ENSG00000133243,ENSG00000181588,ENSG00000205922,ENSG00000122140,ENSG00000160345,ENSG00000169925,ENSG00000180155,ENSG00000284505,ENSG00000109685,ENSG00000163950,ENSG00000095321,ENSG00000119383,ENSG00000148341,ENSG00000066044,ENSG00000178531,ENSG00000130702,ENSG00000130703,ENSG00000149657,ENSG00000149679,ENSG00000040487,ENSG00000053371,ENSG00000141582…
1	TF	Factor: ZF5; motif: GGSGCGCGS	TF:M10438	FALSE	2.05e-11	10.6889	16621	838	771	20044	ENSG00000037637,ENSG00000055070,ENSG00000132881,ENSG00000142627,ENSG00000142632,ENSG00000157191,ENSG00000173641,ENSG00000183888,ENSG00000185519,ENSG00000226807,ENSG00000111245,ENSG00000111249,ENSG00000111252,ENSG00000198324,ENSG00000204842,ENSG00000011021,ENSG00000083444,ENSG00000116661,ENSG00000116663,ENSG00000116670,ENSG00000116685,ENSG00000116688,ENSG00000120937,ENSG00000132879,ENSG00000162490…
1	TF	Factor: ctcf; motif: CCNCGRKGGCRSTN	TF:M07249	FALSE	2.27e-11	10.644	6901	838	395	20044	ENSG00000037637,ENSG00000132881,ENSG00000142627,ENSG00000142632,ENSG00000157191,ENSG00000173641,ENSG00000185519,ENSG00000226807,ENSG00000111245,ENSG00000111249,ENSG00000111252,ENSG00000011021,ENSG00000116663,ENSG00000116670,ENSG00000162490,ENSG00000175206,ENSG00000177000,ENSG00000177674,ENSG00000204624,ENSG00000215910,ENSG00000071564,ENSG00000071655,ENSG00000079313,ENSG00000129911,ENSG00000130270…
1	TF	Factor: CP2/LBP-1c/LSF; motif: GCTGGNTNGNNCYNG; match class: 1	TF:M00947_1	FALSE	2.43e-11	10.615	2687	838	193	20044	ENSG00000185519,ENSG00000186510,ENSG00000083444,ENSG00000120937,ENSG00000162490,ENSG00000071564,ENSG00000133243,ENSG00000181588,ENSG00000185761,ENSG00000213638,ENSG00000227500,ENSG00000130560,ENSG00000165643,ENSG00000173011,ENSG00000173013,ENSG00000160882,ENSG00000167656,ENSG00000179142,ENSG00000197353,ENSG00000198576,ENSG00000283992,ENSG00000105428,ENSG00000129195,ENSG00000068078,ENSG00000163950…
1	TF	Factor: VDR; motif: GGGKRNRRGGWSA; match class: 1	TF:M00444_1	FALSE	2.55e-11	10.5933	4711	838	294	20044	ENSG00000055070,ENSG00000142632,ENSG00000186510,ENSG00000111245,ENSG00000111249,ENSG00000083444,ENSG00000116661,ENSG00000162490,ENSG00000175206,ENSG00000204624,ENSG00000133243,ENSG00000133275,ENSG00000185761,ENSG00000185988,ENSG00000205922,ENSG00000213638,ENSG00000227500,ENSG00000107147,ENSG00000122140,ENSG00000148386,ENSG00000160345,ENSG00000160349,ENSG00000236543,ENSG00000186350,ENSG00000178597…
1	TF	Factor: Sp2; motif: TGGGCGCGCCCA; match class: 1	TF:M06948_1	FALSE	2.66e-11	10.575	6372	838	371	20044	ENSG00000111249,ENSG00000111252,ENSG00000198324,ENSG00000204842,ENSG00000011021,ENSG00000083444,ENSG00000116688,ENSG00000120937,ENSG00000162490,ENSG00000177000,ENSG00000215910,ENSG00000071564,ENSG00000071655,ENSG00000079313,ENSG00000129911,ENSG00000129968,ENSG00000130270,ENSG00000133243,ENSG00000133275,ENSG00000181588,ENSG00000185761,ENSG00000107147,ENSG00000122140,ENSG00000130560,ENSG00000165643…
1	TF	Factor: LKLF; motif: NGGGCGG; match class: 1	TF:M05499_1	FALSE	3.34e-11	10.4763	2582	838	187	20044	ENSG00000142632,ENSG00000111252,ENSG00000198324,ENSG00000116661,ENSG00000116670,ENSG00000132879,ENSG00000162490,ENSG00000177674,ENSG00000204624,ENSG00000071564,ENSG00000071655,ENSG00000129968,ENSG00000133275,ENSG00000181588,ENSG00000205922,ENSG00000122133,ENSG00000122136,ENSG00000130560,ENSG00000165643,ENSG00000196363,ENSG00000104499,ENSG00000167656,ENSG00000180155,ENSG00000198576,ENSG00000284505…
1	TF	Factor: KLF17; motif: NGGGCGG; match class: 1	TF:M05386_1	FALSE	3.34e-11	10.4763	2582	838	187	20044	ENSG00000142632,ENSG00000111252,ENSG00000198324,ENSG00000116661,ENSG00000116670,ENSG00000132879,ENSG00000162490,ENSG00000177674,ENSG00000204624,ENSG00000071564,ENSG00000071655,ENSG00000129968,ENSG00000133275,ENSG00000181588,ENSG00000205922,ENSG00000122133,ENSG00000122136,ENSG00000130560,ENSG00000165643,ENSG00000196363,ENSG00000104499,ENSG00000167656,ENSG00000180155,ENSG00000198576,ENSG00000284505…
1	TF	Factor: BTEB3; motif: BNRNGGGAGGNGT	TF:M01865	FALSE	3.7e-11	10.4321	10138	838	532	20044	ENSG00000055070,ENSG00000142627,ENSG00000142632,ENSG00000185519,ENSG00000226490,ENSG00000226807,ENSG00000111249,ENSG00000111252,ENSG00000198324,ENSG00000204842,ENSG00000011021,ENSG00000116670,ENSG00000116685,ENSG00000116688,ENSG00000162490,ENSG00000175206,ENSG00000177000,ENSG00000177674,ENSG00000204624,ENSG00000215910,ENSG00000071564,ENSG00000129911,ENSG00000129968,ENSG00000133243,ENSG00000133275…
1	TF	Factor: Sp1; motif: NGGGGCGGGGN	TF:M07395	FALSE	3.71e-11	10.4302	10981	838	566	20044	ENSG00000055070,ENSG00000142632,ENSG00000173641,ENSG00000184908,ENSG00000185519,ENSG00000226807,ENSG00000111249,ENSG00000111252,ENSG00000198324,ENSG00000204842,ENSG00000011021,ENSG00000083444,ENSG00000116661,ENSG00000116663,ENSG00000116670,ENSG00000116685,ENSG00000116688,ENSG00000132879,ENSG00000162490,ENSG00000175206,ENSG00000177000,ENSG00000177674,ENSG00000204624,ENSG00000215910,ENSG00000071564…
1	TF	Factor: MAD5; motif: SSNSSSNSSSSGCCACGTGC; match class: 1	TF:M13141_1	FALSE	3.78e-11	10.4229	1218	838	110	20044	ENSG00000185519,ENSG00000226807,ENSG00000175206,ENSG00000071564,ENSG00000127540,ENSG00000129911,ENSG00000133275,ENSG00000181588,ENSG00000205922,ENSG00000267059,ENSG00000165643,ENSG00000196363,ENSG00000130193,ENSG00000160886,ENSG00000198576,ENSG00000105426,ENSG00000174137,ENSG00000235007,ENSG00000076944,ENSG00000181029,ENSG00000186654,ENSG00000241484,ENSG00000248405,ENSG00000100304,ENSG00000099985…
1	TF	Factor: NF1B; motif: CYTGGCNYNCWGCCAN	TF:M09762	FALSE	3.92e-11	10.4071	5751	838	342	20044	ENSG00000142632,ENSG00000173641,ENSG00000184908,ENSG00000186510,ENSG00000226490,ENSG00000111249,ENSG00000111252,ENSG00000198324,ENSG00000011021,ENSG00000116661,ENSG00000132879,ENSG00000162490,ENSG00000175206,ENSG00000177000,ENSG00000204624,ENSG00000215910,ENSG00000071655,ENSG00000127540,ENSG00000129911,ENSG00000130270,ENSG00000133243,ENSG00000185988,ENSG00000205922,ENSG00000267059,ENSG00000107147…
1	TF	Factor: E2F-1:HES-7; motif: GGCRCGTGSYNNWNGGCGCSM; match class: 1	TF:M08525_1	FALSE	4.25e-11	10.3721	15662	838	739	20044	ENSG00000037637,ENSG00000055070,ENSG00000132881,ENSG00000142627,ENSG00000142632,ENSG00000157191,ENSG00000183888,ENSG00000184908,ENSG00000185519,ENSG00000186510,ENSG00000226807,ENSG00000111249,ENSG00000111252,ENSG00000198324,ENSG00000204842,ENSG00000011021,ENSG00000083444,ENSG00000116661,ENSG00000116663,ENSG00000116670,ENSG00000116685,ENSG00000120937,ENSG00000132879,ENSG00000162490,ENSG00000175206…
1	TF	Factor: ER-alpha; motif: AGGTCASMNTGACCY; match class: 1	TF:M09909_1	FALSE	4.52e-11	10.3449	2421	838	178	20044	ENSG00000184908,ENSG00000186510,ENSG00000187144,ENSG00000226807,ENSG00000120937,ENSG00000162490,ENSG00000129968,ENSG00000181588,ENSG00000185761,ENSG00000122140,ENSG00000165643,ENSG00000186350,ENSG00000235106,ENSG00000178597,ENSG00000184985,ENSG00000126233,ENSG00000167656,ENSG00000234616,ENSG00000283992,ENSG00000013810,ENSG00000068078,ENSG00000168936,ENSG00000076924,ENSG00000076984,ENSG00000104976…
1	TF	Factor: EKLF; motif: NGGGYGKGGCNNGG; match class: 1	TF:M09969_1	FALSE	4.86e-11	10.3131	1542	838	129	20044	ENSG00000185519,ENSG00000111252,ENSG00000011021,ENSG00000116661,ENSG00000132879,ENSG00000177674,ENSG00000071564,ENSG00000129911,ENSG00000130270,ENSG00000181588,ENSG00000169925,ENSG00000132405,ENSG00000068078,ENSG00000174137,ENSG00000148343,ENSG00000076826,ENSG00000076984,ENSG00000104976,ENSG00000142459,ENSG00000267952,ENSG00000056487,ENSG00000186654,ENSG00000248405,ENSG00000101180,ENSG00000130699…
1	TF	Factor: sp4; motif: NNGRGRGGCGGRGCNNRR	TF:M10072	FALSE	5e-11	10.3009	10844	838	560	20044	ENSG00000037637,ENSG00000055070,ENSG00000142632,ENSG00000173641,ENSG00000185519,ENSG00000226807,ENSG00000111249,ENSG00000111252,ENSG00000204842,ENSG00000011021,ENSG00000116661,ENSG00000116663,ENSG00000116670,ENSG00000116685,ENSG00000116688,ENSG00000132879,ENSG00000162490,ENSG00000177000,ENSG00000177674,ENSG00000204624,ENSG00000071564,ENSG00000071655,ENSG00000127540,ENSG00000129911,ENSG00000129968…
1	TF	Factor: S; motif: NNRGCAGGTGCNNNN	TF:M10528	FALSE	5.17e-11	10.2863	4652	838	290	20044	ENSG00000132881,ENSG00000142627,ENSG00000183888,ENSG00000186510,ENSG00000226490,ENSG00000226807,ENSG00000198324,ENSG00000116685,ENSG00000120937,ENSG00000177674,ENSG00000127540,ENSG00000129911,ENSG00000130270,ENSG00000205922,ENSG00000267059,ENSG00000107147,ENSG00000160345,ENSG00000236543,ENSG00000169925,ENSG00000186350,ENSG00000196363,ENSG00000178597,ENSG00000140538,ENSG00000140543,ENSG00000173867…
1	TF	Factor: SKIL; motif: NNCTGNCCYTKNCCCNN	TF:M13117	FALSE	6.01e-11	10.2209	6828	838	390	20044	ENSG00000037637,ENSG00000055070,ENSG00000142627,ENSG00000173641,ENSG00000185519,ENSG00000226490,ENSG00000226807,ENSG00000198324,ENSG00000204842,ENSG00000116661,ENSG00000116670,ENSG00000116685,ENSG00000116688,ENSG00000120937,ENSG00000132879,ENSG00000130270,ENSG00000133275,ENSG00000185761,ENSG00000185988,ENSG00000205922,ENSG00000107147,ENSG00000122136,ENSG00000130559,ENSG00000160345,ENSG00000165643…
1	TF	Factor: MAZ; motif: GGGGGAGGGGGNGRGRRRGNRG; match class: 1	TF:M09984_1	FALSE	7.68e-11	10.1147	5755	838	341	20044	ENSG00000037637,ENSG00000055070,ENSG00000142632,ENSG00000173641,ENSG00000184908,ENSG00000185519,ENSG00000111249,ENSG00000111252,ENSG00000204842,ENSG00000116661,ENSG00000116670,ENSG00000116685,ENSG00000116688,ENSG00000132879,ENSG00000162490,ENSG00000177000,ENSG00000204624,ENSG00000071564,ENSG00000127540,ENSG00000129911,ENSG00000133243,ENSG00000133275,ENSG00000181588,ENSG00000185761,ENSG00000185988…
1	TF	Factor: KROX; motif: CCCGCCCCCRCCCC	TF:M00982	FALSE	8.04e-11	10.0945	8073	838	444	20044	ENSG00000142632,ENSG00000111249,ENSG00000111252,ENSG00000198324,ENSG00000204842,ENSG00000011021,ENSG00000116661,ENSG00000116663,ENSG00000116670,ENSG00000116685,ENSG00000116688,ENSG00000132879,ENSG00000162490,ENSG00000177000,ENSG00000177674,ENSG00000071564,ENSG00000071655,ENSG00000129911,ENSG00000129968,ENSG00000130270,ENSG00000133243,ENSG00000133275,ENSG00000181588,ENSG00000185761,ENSG00000205922…
1	TF	Factor: Egr-1; motif: CCGCCCMCG	TF:M04797	FALSE	8.58e-11	10.0665	5263	838	318	20044	ENSG00000185519,ENSG00000111252,ENSG00000198324,ENSG00000083444,ENSG00000116661,ENSG00000116670,ENSG00000116685,ENSG00000116688,ENSG00000132879,ENSG00000177000,ENSG00000177674,ENSG00000071564,ENSG00000129911,ENSG00000129968,ENSG00000130270,ENSG00000133243,ENSG00000181588,ENSG00000185988,ENSG00000205922,ENSG00000122136,ENSG00000122140,ENSG00000130559,ENSG00000160345,ENSG00000236543,ENSG00000169925…
1	TF	Factor: SP1; motif: RCCMCRCCCMC	TF:M03920	FALSE	8.64e-11	10.0633	7500	838	419	20044	ENSG00000173641,ENSG00000111249,ENSG00000111252,ENSG00000011021,ENSG00000083444,ENSG00000116661,ENSG00000116670,ENSG00000116688,ENSG00000132879,ENSG00000162490,ENSG00000177000,ENSG00000177674,ENSG00000215910,ENSG00000071564,ENSG00000071655,ENSG00000129911,ENSG00000129968,ENSG00000130270,ENSG00000133275,ENSG00000181588,ENSG00000185988,ENSG00000213638,ENSG00000227500,ENSG00000122140,ENSG00000130559…
1	TF	Factor: ctcf; motif: CCRSCAGGGGGCGCN; match class: 1	TF:M10426_1	FALSE	9.2e-11	10.0362	4526	838	283	20044	ENSG00000037637,ENSG00000142627,ENSG00000142632,ENSG00000185519,ENSG00000111249,ENSG00000111252,ENSG00000198324,ENSG00000116688,ENSG00000177674,ENSG00000204624,ENSG00000071564,ENSG00000071655,ENSG00000079313,ENSG00000129911,ENSG00000133275,ENSG00000181588,ENSG00000185761,ENSG00000205922,ENSG00000213638,ENSG00000227500,ENSG00000107147,ENSG00000130560,ENSG00000169925,ENSG00000186350,ENSG00000132405…
1	TF	Factor: P53; motif: NNNGRCATGCCCAGRCATGYCY; match class: 1	TF:M12647_1	FALSE	9.58e-11	10.0188	1556	838	129	20044	ENSG00000055070,ENSG00000132881,ENSG00000184908,ENSG00000187144,ENSG00000226807,ENSG00000130270,ENSG00000130559,ENSG00000169925,ENSG00000186350,ENSG00000196363,ENSG00000132405,ENSG00000167653,ENSG00000180155,ENSG00000198576,ENSG00000284505,ENSG00000109685,ENSG00000095321,ENSG00000119383,ENSG00000066044,ENSG00000182566,ENSG00000267952,ENSG00000288669,ENSG00000182771,ENSG00000130699,ENSG00000130701…
1	TF	Factor: SP4; motif: SCCCCGCCCCS	TF:M01273	FALSE	1.16e-10	9.93446	3413	838	228	20044	ENSG00000011021,ENSG00000116661,ENSG00000116688,ENSG00000132879,ENSG00000177000,ENSG00000177674,ENSG00000071564,ENSG00000071655,ENSG00000129911,ENSG00000129968,ENSG00000130270,ENSG00000133275,ENSG00000181588,ENSG00000213638,ENSG00000227500,ENSG00000122140,ENSG00000130560,ENSG00000160345,ENSG00000165643,ENSG00000169925,ENSG00000196363,ENSG00000109519,ENSG00000132405,ENSG00000140543,ENSG00000173867…
1	TF	Factor: KLF; motif: GGGNGGGG	TF:M07461	FALSE	1.38e-10	9.86062	9013	838	483	20044	ENSG00000037637,ENSG00000055070,ENSG00000142627,ENSG00000173641,ENSG00000183888,ENSG00000184908,ENSG00000185519,ENSG00000186510,ENSG00000226490,ENSG00000111245,ENSG00000111252,ENSG00000011021,ENSG00000083444,ENSG00000116661,ENSG00000116663,ENSG00000120937,ENSG00000132879,ENSG00000177000,ENSG00000215910,ENSG00000071564,ENSG00000079313,ENSG00000129911,ENSG00000130270,ENSG00000133275,ENSG00000181588…
1	TF	Factor: MZF-1; motif: TGGGGAR; match class: 1	TF:M01733_1	FALSE	1.38e-10	9.8599	5046	838	307	20044	ENSG00000055070,ENSG00000142627,ENSG00000142632,ENSG00000184908,ENSG00000185519,ENSG00000186510,ENSG00000111245,ENSG00000111252,ENSG00000116661,ENSG00000116663,ENSG00000116670,ENSG00000120937,ENSG00000132879,ENSG00000162490,ENSG00000177000,ENSG00000215910,ENSG00000079313,ENSG00000130270,ENSG00000133275,ENSG00000181588,ENSG00000185761,ENSG00000213638,ENSG00000227500,ENSG00000107147,ENSG00000122140…
1	TF	Factor: SMAD4; motif: GKSRKKCAGMCANCY	TF:M00733	FALSE	1.5e-10	9.82357	8898	838	478	20044	ENSG00000037637,ENSG00000055070,ENSG00000132881,ENSG00000157191,ENSG00000173641,ENSG00000183888,ENSG00000185519,ENSG00000186510,ENSG00000226490,ENSG00000226807,ENSG00000111245,ENSG00000111252,ENSG00000204842,ENSG00000116661,ENSG00000116663,ENSG00000116670,ENSG00000116688,ENSG00000120937,ENSG00000132879,ENSG00000162490,ENSG00000175206,ENSG00000177000,ENSG00000177674,ENSG00000215910,ENSG00000071655…
1	TF	Factor: ZXDL; motif: NGGGGWS	TF:M05775	FALSE	1.68e-10	9.77418	7141	838	402	20044	ENSG00000037637,ENSG00000142627,ENSG00000142632,ENSG00000173641,ENSG00000184908,ENSG00000185519,ENSG00000186510,ENSG00000226490,ENSG00000204842,ENSG00000083444,ENSG00000116661,ENSG00000116663,ENSG00000116688,ENSG00000132879,ENSG00000162490,ENSG00000177674,ENSG00000204624,ENSG00000215910,ENSG00000133243,ENSG00000133275,ENSG00000185761,ENSG00000185988,ENSG00000205922,ENSG00000213638,ENSG00000227500…
1	TF	Factor: TFAP2A; motif: NNNNGCCYSAGGGCA; match class: 1	TF:M07231_1	FALSE	2.03e-10	9.69181	1150	838	104	20044	ENSG00000142632,ENSG00000111249,ENSG00000130270,ENSG00000181588,ENSG00000185761,ENSG00000122133,ENSG00000148386,ENSG00000165643,ENSG00000236543,ENSG00000186350,ENSG00000109519,ENSG00000178597,ENSG00000126233,ENSG00000130193,ENSG00000160886,ENSG00000197353,ENSG00000095321,ENSG00000119383,ENSG00000076826,ENSG00000090674,ENSG00000142459,ENSG00000260001,ENSG00000186654,ENSG00000248405,ENSG00000149679…
1	TF	Factor: E2F-3:FOXI1; motif: NGACACCGCGCCCAC; match class: 1	TF:M08208_1	FALSE	2.1e-10	9.67839	7332	838	410	20044	ENSG00000037637,ENSG00000055070,ENSG00000183888,ENSG00000185519,ENSG00000116661,ENSG00000116663,ENSG00000116670,ENSG00000116685,ENSG00000132879,ENSG00000162490,ENSG00000071564,ENSG00000071655,ENSG00000129911,ENSG00000129968,ENSG00000133243,ENSG00000133275,ENSG00000181588,ENSG00000185761,ENSG00000205922,ENSG00000107147,ENSG00000122140,ENSG00000130559,ENSG00000236543,ENSG00000169925,ENSG00000196363…
1	TF	Factor: ZNF232; motif: NCAGCASCNNGGNCAGCGCC; match class: 1	TF:M13146_1	FALSE	2.44e-10	9.6118	2297	838	169	20044	ENSG00000111249,ENSG00000083444,ENSG00000116685,ENSG00000120937,ENSG00000162490,ENSG00000071564,ENSG00000071655,ENSG00000079313,ENSG00000129911,ENSG00000133243,ENSG00000133275,ENSG00000181588,ENSG00000185761,ENSG00000205922,ENSG00000130560,ENSG00000169925,ENSG00000196363,ENSG00000173013,ENSG00000130193,ENSG00000160886,ENSG00000163874,ENSG00000068078,ENSG00000109685,ENSG00000167130,ENSG00000076826…
1	TF	Factor: RFX3; motif: NYNCCMTGGCAACM	TF:M09732	FALSE	2.87e-10	9.54286	5287	838	317	20044	ENSG00000037637,ENSG00000132881,ENSG00000173641,ENSG00000185519,ENSG00000111252,ENSG00000198324,ENSG00000204842,ENSG00000011021,ENSG00000116661,ENSG00000116663,ENSG00000116670,ENSG00000132879,ENSG00000162490,ENSG00000175206,ENSG00000204624,ENSG00000215910,ENSG00000133243,ENSG00000133275,ENSG00000181588,ENSG00000205922,ENSG00000122133,ENSG00000122140,ENSG00000130559,ENSG00000148386,ENSG00000160345…
1	TF	Factor: ZXDB; motif: NGGGGTC; match class: 1	TF:M06191_1	FALSE	2.94e-10	9.53153	1306	838	113	20044	ENSG00000142627,ENSG00000157191,ENSG00000184908,ENSG00000186510,ENSG00000204842,ENSG00000116661,ENSG00000132879,ENSG00000204624,ENSG00000133243,ENSG00000205922,ENSG00000148386,ENSG00000165643,ENSG00000104499,ENSG00000283992,ENSG00000129195,ENSG00000129221,ENSG00000013810,ENSG00000068078,ENSG00000148343,ENSG00000032444,ENSG00000090674,ENSG00000142459,ENSG00000174788,ENSG00000178531,ENSG00000183019…
1	TF	Factor: ZXDA; motif: NGGGGTC; match class: 1	TF:M06190_1	FALSE	2.94e-10	9.53153	1306	838	113	20044	ENSG00000142627,ENSG00000157191,ENSG00000184908,ENSG00000186510,ENSG00000204842,ENSG00000116661,ENSG00000132879,ENSG00000204624,ENSG00000133243,ENSG00000205922,ENSG00000148386,ENSG00000165643,ENSG00000104499,ENSG00000283992,ENSG00000129195,ENSG00000129221,ENSG00000013810,ENSG00000068078,ENSG00000148343,ENSG00000032444,ENSG00000090674,ENSG00000142459,ENSG00000174788,ENSG00000178531,ENSG00000183019…
1	TF	Factor: SREBP-2; motif: NNGYCACNNSMN	TF:M01177	FALSE	3.08e-10	9.51097	9025	838	482	20044	ENSG00000183888,ENSG00000185519,ENSG00000186510,ENSG00000187144,ENSG00000111249,ENSG00000111252,ENSG00000198324,ENSG00000204842,ENSG00000011021,ENSG00000116661,ENSG00000116670,ENSG00000116685,ENSG00000116688,ENSG00000120937,ENSG00000132879,ENSG00000162490,ENSG00000177674,ENSG00000215910,ENSG00000071564,ENSG00000071655,ENSG00000079313,ENSG00000127540,ENSG00000129911,ENSG00000129968,ENSG00000130270…
1	TF	Factor: ZNF148; motif: NNCCCCTCCCCC	TF:M12464	FALSE	3.09e-10	9.51029	7076	838	398	20044	ENSG00000055070,ENSG00000142627,ENSG00000157191,ENSG00000173641,ENSG00000183888,ENSG00000185519,ENSG00000226490,ENSG00000111249,ENSG00000111252,ENSG00000204842,ENSG00000011021,ENSG00000116661,ENSG00000116670,ENSG00000116685,ENSG00000120937,ENSG00000132879,ENSG00000162490,ENSG00000177000,ENSG00000177674,ENSG00000204624,ENSG00000215910,ENSG00000071564,ENSG00000071655,ENSG00000129911,ENSG00000130270…
1	TF	Factor: TCF-1; motif: ACATCGRGRCGCTGW; match class: 1	TF:M11603_1	FALSE	3.2e-10	9.49455	13544	838	661	20044	ENSG00000037637,ENSG00000055070,ENSG00000132881,ENSG00000142627,ENSG00000157191,ENSG00000173641,ENSG00000184908,ENSG00000185519,ENSG00000186510,ENSG00000226807,ENSG00000111245,ENSG00000111249,ENSG00000111252,ENSG00000204842,ENSG00000011021,ENSG00000083444,ENSG00000116661,ENSG00000116663,ENSG00000116670,ENSG00000116685,ENSG00000116688,ENSG00000120937,ENSG00000132879,ENSG00000162490,ENSG00000177000…
1	TF	Factor: Egr-1; motif: GCGGGGGCGG; match class: 1	TF:M07354_1	FALSE	3.21e-10	9.49411	3787	838	245	20044	ENSG00000185519,ENSG00000111249,ENSG00000111252,ENSG00000083444,ENSG00000116661,ENSG00000116670,ENSG00000116685,ENSG00000116688,ENSG00000132879,ENSG00000071564,ENSG00000071655,ENSG00000129911,ENSG00000133243,ENSG00000133275,ENSG00000181588,ENSG00000205922,ENSG00000107147,ENSG00000130559,ENSG00000130560,ENSG00000169925,ENSG00000196363,ENSG00000173011,ENSG00000173013,ENSG00000181790,ENSG00000198576…
1	TF	Factor: DEC1; motif: NCNCACRTGNSC; match class: 1	TF:M08870_1	FALSE	3.22e-10	9.49223	2473	838	178	20044	ENSG00000183888,ENSG00000226807,ENSG00000111245,ENSG00000111252,ENSG00000204842,ENSG00000011021,ENSG00000177000,ENSG00000177674,ENSG00000127540,ENSG00000129911,ENSG00000129968,ENSG00000133243,ENSG00000185988,ENSG00000267059,ENSG00000122136,ENSG00000165643,ENSG00000186350,ENSG00000109519,ENSG00000178597,ENSG00000167656,ENSG00000198576,ENSG00000163874,ENSG00000105426,ENSG00000168924,ENSG00000235007…
1	TF	Factor: Sp1; motif: RGGGMGGRGSNGGGG; match class: 1	TF:M10529_1	FALSE	3.25e-10	9.48873	2933	838	202	20044	ENSG00000037637,ENSG00000055070,ENSG00000184908,ENSG00000185519,ENSG00000204842,ENSG00000116663,ENSG00000116670,ENSG00000071564,ENSG00000071655,ENSG00000127540,ENSG00000129911,ENSG00000133243,ENSG00000133275,ENSG00000181588,ENSG00000185988,ENSG00000267059,ENSG00000130560,ENSG00000165643,ENSG00000140538,ENSG00000181790,ENSG00000198576,ENSG00000234616,ENSG00000163873,ENSG00000163875,ENSG00000105426…
1	TF	Factor: NF-KAPPAB1; motif: NGGKRNTTYCCCN; match class: 1	TF:M08952_1	FALSE	4e-10	9.3982	3532	838	232	20044	ENSG00000142627,ENSG00000173641,ENSG00000185519,ENSG00000226807,ENSG00000111249,ENSG00000198324,ENSG00000011021,ENSG00000116661,ENSG00000116685,ENSG00000162490,ENSG00000177000,ENSG00000204624,ENSG00000215910,ENSG00000071564,ENSG00000071655,ENSG00000129911,ENSG00000129968,ENSG00000130270,ENSG00000133243,ENSG00000181588,ENSG00000185761,ENSG00000122133,ENSG00000148386,ENSG00000236543,ENSG00000169925…
1	TF	Factor: E2F-3; motif: GGCGGGN	TF:M02089	FALSE	4.5e-10	9.34707	13559	838	661	20044	ENSG00000055070,ENSG00000132881,ENSG00000142627,ENSG00000142632,ENSG00000157191,ENSG00000173641,ENSG00000184908,ENSG00000185519,ENSG00000186510,ENSG00000226490,ENSG00000226807,ENSG00000111249,ENSG00000111252,ENSG00000198324,ENSG00000204842,ENSG00000011021,ENSG00000083444,ENSG00000116661,ENSG00000116663,ENSG00000116670,ENSG00000116685,ENSG00000116688,ENSG00000120937,ENSG00000132879,ENSG00000162490…
1	TF	Factor: AP-2alphaA; motif: ANNGCCTGGSNNT	TF:M01045	FALSE	4.98e-10	9.30288	6401	838	367	20044	ENSG00000037637,ENSG00000132881,ENSG00000142632,ENSG00000157191,ENSG00000184908,ENSG00000186510,ENSG00000226490,ENSG00000111245,ENSG00000111249,ENSG00000111252,ENSG00000204842,ENSG00000116685,ENSG00000120937,ENSG00000175206,ENSG00000071655,ENSG00000129968,ENSG00000130270,ENSG00000133243,ENSG00000133275,ENSG00000181588,ENSG00000185988,ENSG00000205922,ENSG00000213638,ENSG00000227500,ENSG00000107147…
1	TF	Factor: COUP-TF1; motif: GRGGKSARAGGTCAGNG	TF:M09886	FALSE	6.02e-10	9.22013	5705	838	335	20044	ENSG00000037637,ENSG00000132881,ENSG00000185519,ENSG00000226490,ENSG00000226807,ENSG00000111245,ENSG00000111252,ENSG00000116661,ENSG00000132879,ENSG00000162490,ENSG00000177000,ENSG00000215910,ENSG00000133275,ENSG00000185988,ENSG00000205922,ENSG00000122133,ENSG00000122136,ENSG00000130560,ENSG00000148386,ENSG00000236543,ENSG00000186350,ENSG00000173011,ENSG00000173013,ENSG00000140538,ENSG00000104499…
1	TF	Factor: EGR; motif: CGCCCCCGCNN; match class: 1	TF:M08878_1	FALSE	6.13e-10	9.21242	3326	838	221	20044	ENSG00000111249,ENSG00000111252,ENSG00000116661,ENSG00000116670,ENSG00000116688,ENSG00000132879,ENSG00000071564,ENSG00000071655,ENSG00000129911,ENSG00000133275,ENSG00000181588,ENSG00000205922,ENSG00000107147,ENSG00000130559,ENSG00000165643,ENSG00000169925,ENSG00000196363,ENSG00000173011,ENSG00000173013,ENSG00000181790,ENSG00000198576,ENSG00000234616,ENSG00000163873,ENSG00000163874,ENSG00000163875…
1	TF	Factor: ZXDB; motif: GGGTG	TF:M06202	FALSE	6.76e-10	9.17017	7611	838	420	20044	ENSG00000037637,ENSG00000055070,ENSG00000142632,ENSG00000157191,ENSG00000184908,ENSG00000186510,ENSG00000187144,ENSG00000226490,ENSG00000083444,ENSG00000116670,ENSG00000120937,ENSG00000177000,ENSG00000204624,ENSG00000215910,ENSG00000071655,ENSG00000079313,ENSG00000129968,ENSG00000130270,ENSG00000133275,ENSG00000181588,ENSG00000107147,ENSG00000122133,ENSG00000122136,ENSG00000130560,ENSG00000148386…
1	TF	Factor: ZXDA; motif: GGGTG	TF:M06203	FALSE	6.76e-10	9.17017	7611	838	420	20044	ENSG00000037637,ENSG00000055070,ENSG00000142632,ENSG00000157191,ENSG00000184908,ENSG00000186510,ENSG00000187144,ENSG00000226490,ENSG00000083444,ENSG00000116670,ENSG00000120937,ENSG00000177000,ENSG00000204624,ENSG00000215910,ENSG00000071655,ENSG00000079313,ENSG00000129968,ENSG00000130270,ENSG00000133275,ENSG00000181588,ENSG00000107147,ENSG00000122133,ENSG00000122136,ENSG00000130560,ENSG00000148386…
1	TF	Factor: AP-2gamma; motif: NSCCYNNRGSN; match class: 1	TF:M11482_1	FALSE	6.91e-10	9.16065	2120	838	158	20044	ENSG00000132881,ENSG00000111249,ENSG00000116685,ENSG00000129911,ENSG00000129968,ENSG00000130270,ENSG00000205922,ENSG00000213638,ENSG00000227500,ENSG00000122133,ENSG00000130559,ENSG00000130560,ENSG00000165643,ENSG00000173011,ENSG00000173013,ENSG00000179314,ENSG00000013810,ENSG00000168936,ENSG00000174137,ENSG00000148341,ENSG00000076984,ENSG00000056487,ENSG00000241484,ENSG00000101181,ENSG00000130699…
1	TF	Factor: Zic1; motif: KGGGTGGTC	TF:M00448	FALSE	7.21e-10	9.14204	11165	838	568	20044	ENSG00000037637,ENSG00000055070,ENSG00000132881,ENSG00000142632,ENSG00000157191,ENSG00000173641,ENSG00000184908,ENSG00000185519,ENSG00000187144,ENSG00000226490,ENSG00000226807,ENSG00000111249,ENSG00000111252,ENSG00000198324,ENSG00000204842,ENSG00000083444,ENSG00000116661,ENSG00000116663,ENSG00000116670,ENSG00000116685,ENSG00000120937,ENSG00000162490,ENSG00000204624,ENSG00000071655,ENSG00000079313…
1	TF	Factor: p53; motif: RGRCWWGYCYNGRCWWGYYY; match class: 1	TF:M01652_1	FALSE	8.19e-10	9.08685	5349	838	318	20044	ENSG00000055070,ENSG00000184908,ENSG00000187144,ENSG00000226490,ENSG00000226807,ENSG00000111249,ENSG00000111252,ENSG00000204842,ENSG00000083444,ENSG00000116685,ENSG00000116688,ENSG00000120937,ENSG00000177674,ENSG00000204624,ENSG00000127540,ENSG00000129911,ENSG00000130270,ENSG00000133275,ENSG00000181588,ENSG00000185988,ENSG00000267059,ENSG00000122140,ENSG00000130559,ENSG00000160345,ENSG00000169925…
1	TF	Factor: HAIRYLIKE; motif: NNNNCANGTG	TF:M08885	FALSE	8.87e-10	9.05228	6137	838	354	20044	ENSG00000037637,ENSG00000142627,ENSG00000157191,ENSG00000184908,ENSG00000185519,ENSG00000226807,ENSG00000111245,ENSG00000111249,ENSG00000111252,ENSG00000204842,ENSG00000011021,ENSG00000116688,ENSG00000175206,ENSG00000177000,ENSG00000177674,ENSG00000215910,ENSG00000127540,ENSG00000129911,ENSG00000181588,ENSG00000205922,ENSG00000267059,ENSG00000107147,ENSG00000122136,ENSG00000130560,ENSG00000165643…
1	TF	Factor: VDR; motif: RRGGTCANNGRGKTCA; match class: 1	TF:M09671_1	FALSE	9.93e-10	9.00295	2485	838	177	20044	ENSG00000132881,ENSG00000142627,ENSG00000142632,ENSG00000184908,ENSG00000185519,ENSG00000186510,ENSG00000226490,ENSG00000226807,ENSG00000083444,ENSG00000116685,ENSG00000132879,ENSG00000133243,ENSG00000133275,ENSG00000185988,ENSG00000148386,ENSG00000165643,ENSG00000236543,ENSG00000186350,ENSG00000160882,ENSG00000167656,ENSG00000179142,ENSG00000198576,ENSG00000148343,ENSG00000090659,ENSG00000174788…
1	TF	Factor: PLAG1; motif: GRGGCNNHNNNRRGGG	TF:M01778	FALSE	1.04e-09	8.98242	2851	838	196	20044	ENSG00000037637,ENSG00000142627,ENSG00000142632,ENSG00000184908,ENSG00000111249,ENSG00000116661,ENSG00000132879,ENSG00000071564,ENSG00000071655,ENSG00000129911,ENSG00000181588,ENSG00000185761,ENSG00000213638,ENSG00000227500,ENSG00000122136,ENSG00000130559,ENSG00000130560,ENSG00000148386,ENSG00000160349,ENSG00000236543,ENSG00000196363,ENSG00000132405,ENSG00000178597,ENSG00000197353,ENSG00000163874…
1	TF	Factor: ESR1; motif: NNNNMAGGTCACCCTGACCY	TF:M02261	FALSE	1.08e-09	8.9651	4847	838	294	20044	ENSG00000037637,ENSG00000142632,ENSG00000184908,ENSG00000186510,ENSG00000187144,ENSG00000226807,ENSG00000111245,ENSG00000204842,ENSG00000116661,ENSG00000116663,ENSG00000120937,ENSG00000132879,ENSG00000204624,ENSG00000071564,ENSG00000127540,ENSG00000129968,ENSG00000181588,ENSG00000185761,ENSG00000267059,ENSG00000130560,ENSG00000165643,ENSG00000186350,ENSG00000235106,ENSG00000109519,ENSG00000132405…
1	TF	Factor: Ebox; motif: NCACSTGNCN	TF:M01034	FALSE	1.09e-09	8.96103	4911	838	297	20044	ENSG00000037637,ENSG00000142627,ENSG00000142632,ENSG00000157191,ENSG00000226490,ENSG00000111252,ENSG00000204842,ENSG00000011021,ENSG00000120937,ENSG00000162490,ENSG00000175206,ENSG00000177000,ENSG00000177674,ENSG00000215910,ENSG00000127540,ENSG00000129911,ENSG00000130270,ENSG00000133275,ENSG00000181588,ENSG00000185761,ENSG00000205922,ENSG00000267059,ENSG00000122136,ENSG00000122140,ENSG00000160345…
1	TF	Factor: CP2/LBP-1c/LSF; motif: GCTGGNTNGNNCYNG	TF:M00947	FALSE	1.19e-09	8.92524	8542	838	459	20044	ENSG00000157191,ENSG00000184908,ENSG00000185519,ENSG00000186510,ENSG00000226807,ENSG00000111245,ENSG00000083444,ENSG00000116661,ENSG00000116663,ENSG00000116685,ENSG00000120937,ENSG00000132879,ENSG00000162490,ENSG00000177674,ENSG00000215910,ENSG00000071564,ENSG00000079313,ENSG00000133243,ENSG00000133275,ENSG00000181588,ENSG00000185761,ENSG00000213638,ENSG00000227500,ENSG00000122133,ENSG00000122140…
1	TF	Factor: EGR1; motif: NNMCGCCCACGCNN	TF:M12508	FALSE	1.32e-09	8.88091	6620	838	375	20044	ENSG00000132881,ENSG00000173641,ENSG00000111245,ENSG00000111252,ENSG00000198324,ENSG00000116661,ENSG00000116663,ENSG00000116670,ENSG00000116685,ENSG00000132879,ENSG00000162490,ENSG00000071564,ENSG00000071655,ENSG00000127540,ENSG00000129911,ENSG00000129968,ENSG00000133243,ENSG00000133275,ENSG00000181588,ENSG00000185761,ENSG00000205922,ENSG00000267059,ENSG00000107147,ENSG00000122136,ENSG00000122140…
1	TF	Factor: AP-4:Max; motif: NCAGCTGNNNNNNNCACGTGN; match class: 1	TF:M08674_1	FALSE	1.65e-09	8.78123	5702	838	333	20044	ENSG00000055070,ENSG00000184908,ENSG00000186510,ENSG00000187144,ENSG00000226807,ENSG00000116685,ENSG00000120937,ENSG00000177674,ENSG00000071655,ENSG00000079313,ENSG00000127540,ENSG00000185761,ENSG00000185988,ENSG00000205922,ENSG00000267059,ENSG00000122136,ENSG00000165643,ENSG00000204007,ENSG00000236543,ENSG00000235106,ENSG00000132405,ENSG00000140543,ENSG00000173867,ENSG00000126233,ENSG00000130193…
1	TF	Factor: T3R-beta; motif: NRRGGTCRTGACCYYN	TF:M11817	FALSE	1.79e-09	8.74603	5488	838	323	20044	ENSG00000055070,ENSG00000183888,ENSG00000184908,ENSG00000186510,ENSG00000226807,ENSG00000198324,ENSG00000083444,ENSG00000116663,ENSG00000116685,ENSG00000116688,ENSG00000120937,ENSG00000175206,ENSG00000177674,ENSG00000071655,ENSG00000079313,ENSG00000127540,ENSG00000130270,ENSG00000133275,ENSG00000181588,ENSG00000185761,ENSG00000185988,ENSG00000205922,ENSG00000213638,ENSG00000227500,ENSG00000267059…
1	TF	Factor: Pax-4; motif: NNNNNYCACCCB	TF:M00378	FALSE	1.88e-09	8.72526	18213	838	813	20044	ENSG00000037637,ENSG00000055070,ENSG00000132881,ENSG00000142627,ENSG00000142632,ENSG00000157191,ENSG00000173641,ENSG00000183888,ENSG00000184908,ENSG00000185519,ENSG00000186510,ENSG00000187144,ENSG00000226490,ENSG00000226807,ENSG00000111245,ENSG00000111249,ENSG00000111252,ENSG00000198324,ENSG00000204842,ENSG00000011021,ENSG00000083444,ENSG00000116661,ENSG00000116663,ENSG00000116670,ENSG00000116685…
1	TF	Factor: ZXDA; motif: GGGTG; match class: 1	TF:M06203_1	FALSE	1.96e-09	8.70688	2073	838	154	20044	ENSG00000037637,ENSG00000226490,ENSG00000120937,ENSG00000071655,ENSG00000129968,ENSG00000107147,ENSG00000148386,ENSG00000236543,ENSG00000186350,ENSG00000235106,ENSG00000178597,ENSG00000184985,ENSG00000104499,ENSG00000126233,ENSG00000160882,ENSG00000167656,ENSG00000179142,ENSG00000197353,ENSG00000234616,ENSG00000283992,ENSG00000179314,ENSG00000168924,ENSG00000095321,ENSG00000148341,ENSG00000104921…
1	TF	Factor: ZXDB; motif: GGGTG; match class: 1	TF:M06202_1	FALSE	1.96e-09	8.70688	2073	838	154	20044	ENSG00000037637,ENSG00000226490,ENSG00000120937,ENSG00000071655,ENSG00000129968,ENSG00000107147,ENSG00000148386,ENSG00000236543,ENSG00000186350,ENSG00000235106,ENSG00000178597,ENSG00000184985,ENSG00000104499,ENSG00000126233,ENSG00000160882,ENSG00000167656,ENSG00000179142,ENSG00000197353,ENSG00000234616,ENSG00000283992,ENSG00000179314,ENSG00000168924,ENSG00000095321,ENSG00000148341,ENSG00000104921…
1	TF	Factor: GLI; motif: NGACCMCCCAN; match class: 1	TF:M07290_1	FALSE	2.05e-09	8.68786	1964	838	148	20044	ENSG00000187144,ENSG00000083444,ENSG00000116661,ENSG00000116663,ENSG00000107147,ENSG00000122136,ENSG00000165643,ENSG00000204007,ENSG00000126233,ENSG00000167653,ENSG00000198576,ENSG00000234616,ENSG00000283992,ENSG00000163873,ENSG00000105426,ENSG00000179314,ENSG00000168924,ENSG00000095319,ENSG00000119383,ENSG00000032444,ENSG00000076826,ENSG00000076944,ENSG00000104918,ENSG00000178531,ENSG00000183019…
1	TF	Factor: ZNF764; motif: NSYGCCNCCTNCTGGN	TF:M12719	FALSE	2.4e-09	8.6195	2377	838	170	20044	ENSG00000037637,ENSG00000142632,ENSG00000011021,ENSG00000116661,ENSG00000132879,ENSG00000177674,ENSG00000215910,ENSG00000071564,ENSG00000129911,ENSG00000130270,ENSG00000205922,ENSG00000107147,ENSG00000122140,ENSG00000160345,ENSG00000160349,ENSG00000178597,ENSG00000184985,ENSG00000140538,ENSG00000181991,ENSG00000259494,ENSG00000167656,ENSG00000198576,ENSG00000234616,ENSG00000163873,ENSG00000163875…
1	TF	Factor: NF1B; motif: CYTGGCNYNCWGCCAN; match class: 1	TF:M09762_1	FALSE	2.49e-09	8.60406	1504	838	122	20044	ENSG00000142632,ENSG00000173641,ENSG00000184908,ENSG00000175206,ENSG00000204624,ENSG00000129911,ENSG00000130270,ENSG00000133243,ENSG00000107147,ENSG00000122133,ENSG00000122140,ENSG00000130560,ENSG00000160345,ENSG00000160349,ENSG00000165643,ENSG00000196363,ENSG00000173013,ENSG00000126233,ENSG00000198576,ENSG00000283992,ENSG00000105428,ENSG00000068078,ENSG00000095321,ENSG00000119383,ENSG00000148341…
1	TF	Factor: Miz-1; motif: NNRGGWGGGGGAGGGGMRR; match class: 1	TF:M10112_1	FALSE	2.63e-09	8.57997	4064	838	255	20044	ENSG00000055070,ENSG00000142632,ENSG00000173641,ENSG00000184908,ENSG00000185519,ENSG00000226490,ENSG00000226807,ENSG00000204842,ENSG00000116663,ENSG00000162490,ENSG00000175206,ENSG00000204624,ENSG00000071564,ENSG00000129911,ENSG00000133243,ENSG00000133275,ENSG00000185761,ENSG00000205922,ENSG00000213638,ENSG00000227500,ENSG00000107147,ENSG00000165643,ENSG00000169925,ENSG00000235106,ENSG00000184985…
1	TF	Factor: E2A; motif: CAGNTGNN	TF:M07353	FALSE	2.79e-09	8.55434	2706	838	187	20044	ENSG00000198324,ENSG00000204842,ENSG00000011021,ENSG00000177000,ENSG00000130270,ENSG00000133243,ENSG00000133275,ENSG00000205922,ENSG00000122136,ENSG00000122140,ENSG00000165643,ENSG00000186350,ENSG00000196363,ENSG00000235106,ENSG00000184985,ENSG00000181991,ENSG00000259494,ENSG00000160882,ENSG00000179142,ENSG00000197353,ENSG00000198576,ENSG00000105426,ENSG00000105428,ENSG00000127663,ENSG00000185049…
1	TF	Factor: NF-1C; motif: NYTGGCNNYNNGCCARN	TF:M10002	FALSE	2.93e-09	8.53285	6834	838	383	20044	ENSG00000142632,ENSG00000173641,ENSG00000184908,ENSG00000185519,ENSG00000186510,ENSG00000187144,ENSG00000226807,ENSG00000011021,ENSG00000116661,ENSG00000116685,ENSG00000120937,ENSG00000132879,ENSG00000162490,ENSG00000175206,ENSG00000177000,ENSG00000204624,ENSG00000215910,ENSG00000129911,ENSG00000130270,ENSG00000133243,ENSG00000133275,ENSG00000181588,ENSG00000122133,ENSG00000122136,ENSG00000122140…
1	TF	Factor: Egr-1; motif: NNNNGCGKGGGYGGNRN	TF:M09897	FALSE	3.23e-09	8.49032	4362	838	269	20044	ENSG00000183888,ENSG00000226490,ENSG00000111252,ENSG00000204842,ENSG00000116661,ENSG00000116663,ENSG00000132879,ENSG00000162490,ENSG00000204624,ENSG00000071564,ENSG00000071655,ENSG00000129911,ENSG00000129968,ENSG00000130270,ENSG00000133243,ENSG00000133275,ENSG00000181588,ENSG00000205922,ENSG00000107147,ENSG00000122136,ENSG00000122140,ENSG00000130559,ENSG00000130560,ENSG00000160345,ENSG00000165643…
1	TF	Factor: Sp4; motif: SCCCCKCCCCCSN	TF:M07617	FALSE	3.24e-09	8.48979	3723	838	238	20044	ENSG00000185519,ENSG00000204842,ENSG00000011021,ENSG00000116661,ENSG00000116670,ENSG00000116688,ENSG00000132879,ENSG00000177000,ENSG00000071564,ENSG00000071655,ENSG00000129911,ENSG00000129968,ENSG00000130270,ENSG00000181588,ENSG00000122140,ENSG00000130559,ENSG00000130560,ENSG00000160345,ENSG00000165643,ENSG00000169925,ENSG00000196363,ENSG00000109519,ENSG00000132405,ENSG00000140538,ENSG00000140543…
1	TF	Factor: HES-1; motif: GGCRCGTGNC	TF:M11061	FALSE	3.26e-09	8.48634	6391	838	363	20044	ENSG00000157191,ENSG00000184908,ENSG00000185519,ENSG00000226807,ENSG00000111245,ENSG00000111249,ENSG00000111252,ENSG00000204842,ENSG00000011021,ENSG00000116663,ENSG00000116685,ENSG00000116688,ENSG00000120937,ENSG00000162490,ENSG00000175206,ENSG00000177000,ENSG00000177674,ENSG00000204624,ENSG00000215910,ENSG00000071564,ENSG00000127540,ENSG00000129911,ENSG00000129968,ENSG00000133243,ENSG00000133275…
1	TF	Factor: ZIC4; motif: GRCCCCCCGCNGNGN	TF:M03932	FALSE	3.47e-09	8.45921	2790	838	191	20044	ENSG00000132881,ENSG00000142627,ENSG00000185519,ENSG00000111245,ENSG00000111249,ENSG00000116661,ENSG00000116670,ENSG00000120937,ENSG00000132879,ENSG00000162490,ENSG00000215910,ENSG00000071564,ENSG00000129911,ENSG00000181588,ENSG00000205922,ENSG00000122140,ENSG00000160345,ENSG00000165643,ENSG00000186350,ENSG00000109519,ENSG00000184985,ENSG00000140538,ENSG00000104499,ENSG00000160886,ENSG00000167653…
1	TF	Factor: WT1; motif: CGCCCCCNCN	TF:M02036	FALSE	3.96e-09	8.40259	10058	838	520	20044	ENSG00000037637,ENSG00000142627,ENSG00000142632,ENSG00000185519,ENSG00000226807,ENSG00000111249,ENSG00000111252,ENSG00000198324,ENSG00000204842,ENSG00000011021,ENSG00000083444,ENSG00000116661,ENSG00000116670,ENSG00000116685,ENSG00000116688,ENSG00000120937,ENSG00000132879,ENSG00000177000,ENSG00000177674,ENSG00000204624,ENSG00000071564,ENSG00000071655,ENSG00000079313,ENSG00000129911,ENSG00000129968…
1	TF	Factor: Ikaros; motif: TGGGAGN	TF:M07260	FALSE	4.43e-09	8.35322	13743	838	664	20044	ENSG00000055070,ENSG00000142627,ENSG00000142632,ENSG00000157191,ENSG00000173641,ENSG00000183888,ENSG00000187144,ENSG00000226490,ENSG00000111249,ENSG00000111252,ENSG00000198324,ENSG00000204842,ENSG00000011021,ENSG00000083444,ENSG00000116661,ENSG00000116663,ENSG00000116670,ENSG00000116685,ENSG00000116688,ENSG00000120937,ENSG00000132879,ENSG00000162490,ENSG00000175206,ENSG00000177000,ENSG00000177674…
1	TF	Factor: NF-kappaB; motif: GGGGATYCCC; match class: 1	TF:M00051_1	FALSE	4.61e-09	8.33645	2857	838	194	20044	ENSG00000142627,ENSG00000185519,ENSG00000111249,ENSG00000111252,ENSG00000011021,ENSG00000162490,ENSG00000177000,ENSG00000204624,ENSG00000079313,ENSG00000129911,ENSG00000129968,ENSG00000181588,ENSG00000185761,ENSG00000178597,ENSG00000160886,ENSG00000197353,ENSG00000283992,ENSG00000091622,ENSG00000129221,ENSG00000185049,ENSG00000148343,ENSG00000076826,ENSG00000076984,ENSG00000104918,ENSG00000104921…
1	TF	Factor: REST; motif: GGACAGCKC	TF:M04726	FALSE	4.92e-09	8.3076	5988	838	344	20044	ENSG00000037637,ENSG00000142632,ENSG00000157191,ENSG00000173641,ENSG00000183888,ENSG00000185519,ENSG00000226807,ENSG00000204842,ENSG00000116661,ENSG00000120937,ENSG00000132879,ENSG00000162490,ENSG00000215910,ENSG00000071655,ENSG00000079313,ENSG00000129911,ENSG00000181588,ENSG00000185988,ENSG00000205922,ENSG00000122133,ENSG00000122136,ENSG00000122140,ENSG00000148386,ENSG00000160345,ENSG00000236543…
1	TF	Factor: NF-1C; motif: NYTGGCNNYNNGCCARN; match class: 1	TF:M10002_1	FALSE	5.14e-09	8.28904	1715	838	133	20044	ENSG00000142632,ENSG00000226807,ENSG00000175206,ENSG00000177000,ENSG00000204624,ENSG00000129911,ENSG00000130270,ENSG00000133243,ENSG00000181588,ENSG00000122133,ENSG00000122140,ENSG00000148386,ENSG00000160345,ENSG00000165643,ENSG00000236543,ENSG00000160886,ENSG00000198576,ENSG00000283992,ENSG00000163873,ENSG00000105428,ENSG00000119383,ENSG00000148341,ENSG00000235007,ENSG00000090674,ENSG00000104921…
1	TF	Factor: ZNF498; motif: NCCCNNCCCNCCYCACCCCTGCNN	TF:M13122	FALSE	5.46e-09	8.26242	776	838	77	20044	ENSG00000011021,ENSG00000177000,ENSG00000071564,ENSG00000127540,ENSG00000129968,ENSG00000133243,ENSG00000267059,ENSG00000236543,ENSG00000186350,ENSG00000180155,ENSG00000284505,ENSG00000163873,ENSG00000129221,ENSG00000076826,ENSG00000198816,ENSG00000260001,ENSG00000100304,ENSG00000099992,ENSG00000249590,ENSG00000074211,ENSG00000167281,ENSG00000182156,ENSG00000105472,ENSG00000167748,ENSG00000074047…
1	TF	Factor: ZXDB; motif: NGGGGTC	TF:M06191	FALSE	5.8e-09	8.23624	6039	838	346	20044	ENSG00000132881,ENSG00000142627,ENSG00000157191,ENSG00000184908,ENSG00000186510,ENSG00000226807,ENSG00000111252,ENSG00000204842,ENSG00000011021,ENSG00000083444,ENSG00000116661,ENSG00000116685,ENSG00000132879,ENSG00000177000,ENSG00000204624,ENSG00000215910,ENSG00000079313,ENSG00000129911,ENSG00000129968,ENSG00000133243,ENSG00000185761,ENSG00000185988,ENSG00000205922,ENSG00000122133,ENSG00000122136…
1	TF	Factor: ZXDA; motif: NGGGGTC	TF:M06190	FALSE	5.8e-09	8.23624	6039	838	346	20044	ENSG00000132881,ENSG00000142627,ENSG00000157191,ENSG00000184908,ENSG00000186510,ENSG00000226807,ENSG00000111252,ENSG00000204842,ENSG00000011021,ENSG00000083444,ENSG00000116661,ENSG00000116685,ENSG00000132879,ENSG00000177000,ENSG00000204624,ENSG00000215910,ENSG00000079313,ENSG00000129911,ENSG00000129968,ENSG00000133243,ENSG00000185761,ENSG00000185988,ENSG00000205922,ENSG00000122133,ENSG00000122136…
1	TF	Factor: ZBTB10; motif: TGGGGTGCNS; match class: 1	TF:M12686_1	FALSE	6.49e-09	8.18805	527	838	60	20044	ENSG00000226807,ENSG00000011021,ENSG00000177000,ENSG00000133243,ENSG00000107147,ENSG00000122136,ENSG00000104499,ENSG00000105426,ENSG00000091622,ENSG00000168924,ENSG00000171858,ENSG00000077549,ENSG00000167291,ENSG00000167748,ENSG00000167755,ENSG00000269741,ENSG00000116151,ENSG00000157916,ENSG00000127884,ENSG00000130643,ENSG00000171794,ENSG00000171798,ENSG00000272325,ENSG00000172935,ENSG00000136944…
1	TF	Factor: RREB-1; motif: CCCCAAACMMCCCC	TF:M00257	FALSE	7.04e-09	8.15257	10749	838	547	20044	ENSG00000037637,ENSG00000055070,ENSG00000132881,ENSG00000142627,ENSG00000142632,ENSG00000173641,ENSG00000183888,ENSG00000185519,ENSG00000226490,ENSG00000226807,ENSG00000111245,ENSG00000111249,ENSG00000111252,ENSG00000204842,ENSG00000083444,ENSG00000116661,ENSG00000116663,ENSG00000116685,ENSG00000120937,ENSG00000132879,ENSG00000162490,ENSG00000175206,ENSG00000177674,ENSG00000204624,ENSG00000215910…
1	TF	Factor: TCF-1; motif: ACATCGRGRCGCTGW; match class: 1	TF:M11601_1	FALSE	7.92e-09	8.101	11404	838	573	20044	ENSG00000037637,ENSG00000132881,ENSG00000142627,ENSG00000157191,ENSG00000173641,ENSG00000185519,ENSG00000226807,ENSG00000111245,ENSG00000111249,ENSG00000111252,ENSG00000204842,ENSG00000011021,ENSG00000083444,ENSG00000116661,ENSG00000116670,ENSG00000116685,ENSG00000116688,ENSG00000120937,ENSG00000132879,ENSG00000162490,ENSG00000177000,ENSG00000204624,ENSG00000071564,ENSG00000071655,ENSG00000079313…
1	TF	Factor: P73; motif: GNNNRRRCNTGCMNNTSASN	TF:M03558	FALSE	8.91e-09	8.04998	4822	838	289	20044	ENSG00000142627,ENSG00000184908,ENSG00000185519,ENSG00000226807,ENSG00000011021,ENSG00000083444,ENSG00000116661,ENSG00000132879,ENSG00000162490,ENSG00000177000,ENSG00000177674,ENSG00000071564,ENSG00000071655,ENSG00000129911,ENSG00000181588,ENSG00000185761,ENSG00000185988,ENSG00000205922,ENSG00000122136,ENSG00000122140,ENSG00000130559,ENSG00000130560,ENSG00000160345,ENSG00000204007,ENSG00000236543…
1	TF	Factor: RelA-p65; motif: BCWGGGRANNK; match class: 1	TF:M04811_1	FALSE	9.14e-09	8.03887	1892	838	142	20044	ENSG00000142632,ENSG00000226490,ENSG00000011021,ENSG00000116661,ENSG00000185988,ENSG00000213638,ENSG00000227500,ENSG00000107147,ENSG00000148386,ENSG00000160349,ENSG00000169925,ENSG00000186350,ENSG00000184985,ENSG00000140538,ENSG00000160886,ENSG00000167656,ENSG00000181790,ENSG00000163873,ENSG00000013810,ENSG00000032444,ENSG00000076944,ENSG00000090659,ENSG00000104921,ENSG00000104938,ENSG00000142459…
1	TF	Factor: Sp4; motif: SCCCCKCCCCCSN; match class: 1	TF:M07617_1	FALSE	9.83e-09	8.00734	943	838	87	20044	ENSG00000204842,ENSG00000116661,ENSG00000132879,ENSG00000177000,ENSG00000071564,ENSG00000129911,ENSG00000181588,ENSG00000130560,ENSG00000169925,ENSG00000181790,ENSG00000163874,ENSG00000068078,ENSG00000174137,ENSG00000076826,ENSG00000076984,ENSG00000104976,ENSG00000178531,ENSG00000056487,ENSG00000130699,ENSG00000130702,ENSG00000099992,ENSG00000109501,ENSG00000152969,ENSG00000181215,ENSG00000125337…
1	TF	Factor: E2F1; motif: GSGCGGGAAN; match class: 1	TF:M12597_1	FALSE	1.09e-08	7.9615	10180	838	523	20044	ENSG00000037637,ENSG00000142627,ENSG00000142632,ENSG00000185519,ENSG00000111245,ENSG00000111249,ENSG00000111252,ENSG00000198324,ENSG00000204842,ENSG00000011021,ENSG00000083444,ENSG00000116661,ENSG00000116670,ENSG00000116685,ENSG00000116688,ENSG00000132879,ENSG00000162490,ENSG00000177000,ENSG00000177674,ENSG00000204624,ENSG00000215910,ENSG00000071564,ENSG00000079313,ENSG00000127540,ENSG00000129911…
1	TF	Factor: KLF16; motif: GMCACGCCCCC	TF:M03914	FALSE	1.09e-08	7.96145	3481	838	224	20044	ENSG00000142627,ENSG00000111252,ENSG00000011021,ENSG00000116661,ENSG00000116688,ENSG00000132879,ENSG00000177000,ENSG00000215910,ENSG00000071564,ENSG00000071655,ENSG00000129911,ENSG00000129968,ENSG00000130270,ENSG00000181588,ENSG00000107147,ENSG00000122140,ENSG00000130560,ENSG00000160345,ENSG00000165643,ENSG00000169925,ENSG00000196363,ENSG00000109519,ENSG00000132405,ENSG00000140543,ENSG00000173867…
1	TF	Factor: Egr-2; motif: GNGRRNGWGKGGGNGGRG	TF:M09898	FALSE	1.1e-08	7.95674	6690	838	374	20044	ENSG00000037637,ENSG00000055070,ENSG00000142632,ENSG00000184908,ENSG00000185519,ENSG00000226490,ENSG00000111249,ENSG00000111252,ENSG00000204842,ENSG00000116661,ENSG00000116670,ENSG00000116688,ENSG00000132879,ENSG00000162490,ENSG00000177000,ENSG00000204624,ENSG00000215910,ENSG00000071564,ENSG00000071655,ENSG00000127540,ENSG00000129911,ENSG00000129968,ENSG00000130270,ENSG00000133243,ENSG00000133275…
1	TF	Factor: E2F-3:FOXO6; motif: ATGACACGCGCCCMC	TF:M08209	FALSE	1.15e-08	7.94027	13976	838	671	20044	ENSG00000037637,ENSG00000055070,ENSG00000132881,ENSG00000142627,ENSG00000157191,ENSG00000173641,ENSG00000183888,ENSG00000184908,ENSG00000185519,ENSG00000186510,ENSG00000226807,ENSG00000111245,ENSG00000111249,ENSG00000111252,ENSG00000198324,ENSG00000204842,ENSG00000011021,ENSG00000083444,ENSG00000116663,ENSG00000116670,ENSG00000116688,ENSG00000162490,ENSG00000177000,ENSG00000177674,ENSG00000204624…
1	TF	Factor: TFAP2B; motif: NGCCCNNRGGCA; match class: 1	TF:M04149_1	FALSE	1.15e-08	7.93866	1433	838	116	20044	ENSG00000111249,ENSG00000175206,ENSG00000133275,ENSG00000181588,ENSG00000185761,ENSG00000165643,ENSG00000132405,ENSG00000184985,ENSG00000126233,ENSG00000160886,ENSG00000198576,ENSG00000105428,ENSG00000148343,ENSG00000188483,ENSG00000142459,ENSG00000174788,ENSG00000268614,ENSG00000056487,ENSG00000101181,ENSG00000130699,ENSG00000149657,ENSG00000100304,ENSG00000100003,ENSG00000100330,ENSG00000133488…
1	TF	Factor: ctcf; motif: NNNCCASYAGRKGGCRSYNN	TF:M09602	FALSE	1.22e-08	7.91522	7603	838	414	20044	ENSG00000132881,ENSG00000142627,ENSG00000142632,ENSG00000157191,ENSG00000185519,ENSG00000226807,ENSG00000111249,ENSG00000111252,ENSG00000198324,ENSG00000011021,ENSG00000116661,ENSG00000116663,ENSG00000116670,ENSG00000116685,ENSG00000132879,ENSG00000162490,ENSG00000177000,ENSG00000177674,ENSG00000204624,ENSG00000215910,ENSG00000071564,ENSG00000071655,ENSG00000079313,ENSG00000129911,ENSG00000130270…
1	TF	Factor: TCF-1; motif: ACATCGRGRCGCTGW	TF:M11601	FALSE	1.48e-08	7.82923	15178	838	714	20044	ENSG00000037637,ENSG00000055070,ENSG00000132881,ENSG00000142627,ENSG00000142632,ENSG00000157191,ENSG00000173641,ENSG00000184908,ENSG00000185519,ENSG00000226807,ENSG00000111245,ENSG00000111249,ENSG00000111252,ENSG00000198324,ENSG00000204842,ENSG00000011021,ENSG00000083444,ENSG00000116661,ENSG00000116670,ENSG00000116685,ENSG00000116688,ENSG00000120937,ENSG00000132879,ENSG00000162490,ENSG00000177000…
1	TF	Factor: WT1; motif: CGCCCCCNCN; match class: 1	TF:M02036_1	FALSE	1.54e-08	7.81344	5489	838	319	20044	ENSG00000185519,ENSG00000111249,ENSG00000111252,ENSG00000198324,ENSG00000083444,ENSG00000116661,ENSG00000116670,ENSG00000116688,ENSG00000132879,ENSG00000071564,ENSG00000071655,ENSG00000129911,ENSG00000129968,ENSG00000133243,ENSG00000133275,ENSG00000181588,ENSG00000185761,ENSG00000205922,ENSG00000107147,ENSG00000130559,ENSG00000130560,ENSG00000169925,ENSG00000196363,ENSG00000109519,ENSG00000173011…
1	TF	Factor: THAP1; motif: NNGCAGGGCANN	TF:M13006	FALSE	1.54e-08	7.81231	1814	838	137	20044	ENSG00000132881,ENSG00000186510,ENSG00000226490,ENSG00000111249,ENSG00000111252,ENSG00000204842,ENSG00000120937,ENSG00000079313,ENSG00000148386,ENSG00000160349,ENSG00000178597,ENSG00000160886,ENSG00000167653,ENSG00000167656,ENSG00000068078,ENSG00000109685,ENSG00000163950,ENSG00000168924,ENSG00000167130,ENSG00000066044,ENSG00000178531,ENSG00000267952,ENSG00000101181,ENSG00000130700,ENSG00000130701…
1	TF	Factor: BEN; motif: CAGCGRNV	TF:M01240	FALSE	1.65e-08	7.78252	16870	838	771	20044	ENSG00000037637,ENSG00000055070,ENSG00000132881,ENSG00000142627,ENSG00000142632,ENSG00000184908,ENSG00000185519,ENSG00000186510,ENSG00000226807,ENSG00000111249,ENSG00000111252,ENSG00000198324,ENSG00000204842,ENSG00000011021,ENSG00000083444,ENSG00000116661,ENSG00000116663,ENSG00000116670,ENSG00000116685,ENSG00000116688,ENSG00000120937,ENSG00000132879,ENSG00000162490,ENSG00000175206,ENSG00000177000…
1	TF	Factor: PAX5; motif: RNGCGTGACCNN; match class: 1	TF:M09817_1	FALSE	1.83e-08	7.73821	6310	838	356	20044	ENSG00000055070,ENSG00000142627,ENSG00000183888,ENSG00000184908,ENSG00000186510,ENSG00000226807,ENSG00000011021,ENSG00000083444,ENSG00000116661,ENSG00000116663,ENSG00000116670,ENSG00000116685,ENSG00000132879,ENSG00000177000,ENSG00000177674,ENSG00000215910,ENSG00000071564,ENSG00000079313,ENSG00000129911,ENSG00000129968,ENSG00000130270,ENSG00000181588,ENSG00000185761,ENSG00000185988,ENSG00000205922…
1	TF	Factor: KLF15; motif: RCCACGCCCCCC	TF:M12157	FALSE	1.96e-08	7.70803	3725	838	235	20044	ENSG00000142627,ENSG00000111252,ENSG00000011021,ENSG00000083444,ENSG00000116661,ENSG00000116688,ENSG00000132879,ENSG00000177000,ENSG00000215910,ENSG00000071564,ENSG00000071655,ENSG00000129911,ENSG00000129968,ENSG00000130270,ENSG00000181588,ENSG00000122140,ENSG00000130560,ENSG00000160345,ENSG00000165643,ENSG00000169925,ENSG00000196363,ENSG00000109519,ENSG00000132405,ENSG00000173011,ENSG00000173013…
1	TF	Factor: E2F-1; motif: NNNNGGCGGGAARN; match class: 1	TF:M09892_1	FALSE	2.05e-08	7.68882	9460	838	492	20044	ENSG00000037637,ENSG00000055070,ENSG00000142627,ENSG00000142632,ENSG00000185519,ENSG00000111245,ENSG00000111249,ENSG00000111252,ENSG00000198324,ENSG00000204842,ENSG00000011021,ENSG00000083444,ENSG00000116661,ENSG00000116670,ENSG00000116685,ENSG00000116688,ENSG00000132879,ENSG00000162490,ENSG00000177000,ENSG00000177674,ENSG00000204624,ENSG00000215910,ENSG00000071564,ENSG00000071655,ENSG00000079313…
1	TF	Factor: ETS1; motif: GCCGGAWGTACTTCCGGN; match class: 1	TF:M03978_1	FALSE	2.25e-08	7.6479	6632	838	370	20044	ENSG00000132881,ENSG00000142627,ENSG00000173641,ENSG00000185519,ENSG00000226807,ENSG00000111249,ENSG00000111252,ENSG00000204842,ENSG00000011021,ENSG00000116670,ENSG00000116685,ENSG00000162490,ENSG00000177000,ENSG00000204624,ENSG00000215910,ENSG00000071564,ENSG00000127540,ENSG00000129911,ENSG00000133275,ENSG00000185988,ENSG00000213638,ENSG00000227500,ENSG00000267059,ENSG00000122133,ENSG00000130560…
1	TF	Factor: DRRS; motif: GNNGGGWGGG	TF:M10056	FALSE	2.26e-08	7.64587	4923	838	292	20044	ENSG00000037637,ENSG00000157191,ENSG00000183888,ENSG00000184908,ENSG00000186510,ENSG00000226490,ENSG00000111249,ENSG00000111252,ENSG00000083444,ENSG00000116661,ENSG00000116663,ENSG00000132879,ENSG00000071655,ENSG00000129911,ENSG00000129968,ENSG00000130270,ENSG00000133243,ENSG00000181588,ENSG00000185761,ENSG00000185988,ENSG00000107147,ENSG00000122136,ENSG00000130559,ENSG00000160349,ENSG00000186350…
1	TF	Factor: ZNF644; motif: TCCWGCCTCTSN; match class: 1	TF:M09737_1	FALSE	2.33e-08	7.63222	1861	838	139	20044	ENSG00000132881,ENSG00000142632,ENSG00000184908,ENSG00000186510,ENSG00000226490,ENSG00000226807,ENSG00000111252,ENSG00000116688,ENSG00000215910,ENSG00000130270,ENSG00000185988,ENSG00000236543,ENSG00000186350,ENSG00000235106,ENSG00000130193,ENSG00000167653,ENSG00000167656,ENSG00000129195,ENSG00000179314,ENSG00000013810,ENSG00000095321,ENSG00000119383,ENSG00000235007,ENSG00000104976,ENSG00000269711…
1	TF	Factor: Sp2; motif: NTAAGYCCCGCCCMCTN	TF:M12156	FALSE	2.47e-08	7.6069	4460	838	270	20044	ENSG00000111245,ENSG00000111252,ENSG00000204842,ENSG00000011021,ENSG00000116661,ENSG00000116670,ENSG00000116685,ENSG00000116688,ENSG00000132879,ENSG00000175206,ENSG00000177000,ENSG00000177674,ENSG00000071655,ENSG00000079313,ENSG00000129911,ENSG00000129968,ENSG00000130270,ENSG00000185988,ENSG00000205922,ENSG00000130560,ENSG00000165643,ENSG00000169925,ENSG00000186350,ENSG00000196363,ENSG00000109519…
1	TF	Factor: NURR1:RXR-ALPHA; motif: NRGGTCRTTGACCYN	TF:M08957	FALSE	2.58e-08	7.58791	11311	838	567	20044	ENSG00000037637,ENSG00000132881,ENSG00000142627,ENSG00000142632,ENSG00000184908,ENSG00000186510,ENSG00000187144,ENSG00000226490,ENSG00000111245,ENSG00000111249,ENSG00000198324,ENSG00000204842,ENSG00000011021,ENSG00000083444,ENSG00000116663,ENSG00000116670,ENSG00000116685,ENSG00000120937,ENSG00000175206,ENSG00000177000,ENSG00000177674,ENSG00000204624,ENSG00000215910,ENSG00000071564,ENSG00000071655…
1	TF	Factor: BEN; motif: CAGCGRNV; match class: 1	TF:M01240_1	FALSE	2.69e-08	7.5695	13586	838	655	20044	ENSG00000037637,ENSG00000055070,ENSG00000142627,ENSG00000184908,ENSG00000185519,ENSG00000226807,ENSG00000111249,ENSG00000111252,ENSG00000198324,ENSG00000204842,ENSG00000011021,ENSG00000083444,ENSG00000116661,ENSG00000116663,ENSG00000116670,ENSG00000116685,ENSG00000116688,ENSG00000120937,ENSG00000132879,ENSG00000162490,ENSG00000177000,ENSG00000177674,ENSG00000204624,ENSG00000071564,ENSG00000071655…
1	TF	Factor: ETS1; motif: GCCGGAWGTACTTCCGGN	TF:M03978	FALSE	2.75e-08	7.56017	12330	838	607	20044	ENSG00000055070,ENSG00000132881,ENSG00000142627,ENSG00000142632,ENSG00000157191,ENSG00000173641,ENSG00000183888,ENSG00000184908,ENSG00000185519,ENSG00000186510,ENSG00000226490,ENSG00000226807,ENSG00000111249,ENSG00000111252,ENSG00000204842,ENSG00000011021,ENSG00000116661,ENSG00000116663,ENSG00000116670,ENSG00000116685,ENSG00000116688,ENSG00000120937,ENSG00000162490,ENSG00000175206,ENSG00000177000…
1	TF	Factor: Erm:E2A; motif: CASGTGNNNCGGAAGNN	TF:M08571	FALSE	2.76e-08	7.55916	11465	838	573	20044	ENSG00000037637,ENSG00000132881,ENSG00000142627,ENSG00000142632,ENSG00000173641,ENSG00000184908,ENSG00000185519,ENSG00000186510,ENSG00000226490,ENSG00000226807,ENSG00000111252,ENSG00000204842,ENSG00000083444,ENSG00000116661,ENSG00000116663,ENSG00000116685,ENSG00000132879,ENSG00000162490,ENSG00000175206,ENSG00000177674,ENSG00000215910,ENSG00000071655,ENSG00000127540,ENSG00000129911,ENSG00000129968…
1	TF	Factor: CTCF; motif: NCCRSTAGGGGGCGC; match class: 1	TF:M08911_1	FALSE	2.84e-08	7.54653	4089	838	252	20044	ENSG00000142627,ENSG00000142632,ENSG00000185519,ENSG00000111249,ENSG00000111252,ENSG00000198324,ENSG00000116663,ENSG00000177674,ENSG00000071564,ENSG00000071655,ENSG00000079313,ENSG00000129911,ENSG00000129968,ENSG00000130270,ENSG00000133275,ENSG00000181588,ENSG00000185761,ENSG00000185988,ENSG00000213638,ENSG00000227500,ENSG00000107147,ENSG00000122140,ENSG00000130560,ENSG00000160345,ENSG00000160349…
1	TF	Factor: E2F-1; motif: NNNNGGCGGGAARN	TF:M09892	FALSE	3.2e-08	7.49424	13916	838	667	20044	ENSG00000037637,ENSG00000055070,ENSG00000132881,ENSG00000142627,ENSG00000142632,ENSG00000157191,ENSG00000184908,ENSG00000185519,ENSG00000186510,ENSG00000226807,ENSG00000111245,ENSG00000111249,ENSG00000111252,ENSG00000198324,ENSG00000204842,ENSG00000011021,ENSG00000083444,ENSG00000116661,ENSG00000116663,ENSG00000116670,ENSG00000116685,ENSG00000116688,ENSG00000120937,ENSG00000132879,ENSG00000162490…
1	TF	Factor: CTCF; motif: NNYGCCCYCTRSTGGN	TF:M09744	FALSE	3.24e-08	7.48935	3887	838	242	20044	ENSG00000142632,ENSG00000157191,ENSG00000183888,ENSG00000185519,ENSG00000111252,ENSG00000198324,ENSG00000011021,ENSG00000116663,ENSG00000177000,ENSG00000177674,ENSG00000215910,ENSG00000079313,ENSG00000129911,ENSG00000130270,ENSG00000185761,ENSG00000185988,ENSG00000213638,ENSG00000227500,ENSG00000107147,ENSG00000122140,ENSG00000160345,ENSG00000160349,ENSG00000204007,ENSG00000173011,ENSG00000173013…
1	TF	Factor: SMAD5; motif: GSGGCAGM	TF:M03846	FALSE	3.32e-08	7.47861	8722	838	460	20044	ENSG00000055070,ENSG00000142627,ENSG00000142632,ENSG00000173641,ENSG00000184908,ENSG00000187144,ENSG00000226490,ENSG00000111249,ENSG00000111252,ENSG00000011021,ENSG00000116670,ENSG00000116685,ENSG00000120937,ENSG00000162490,ENSG00000175206,ENSG00000177000,ENSG00000215910,ENSG00000071564,ENSG00000130270,ENSG00000133243,ENSG00000133275,ENSG00000185761,ENSG00000185988,ENSG00000107147,ENSG00000122133…
1	TF	Factor: ZNF142; motif: SNSCGCCCGCCCGCSCSS	TF:M12697	FALSE	3.4e-08	7.46899	3218	838	209	20044	ENSG00000142627,ENSG00000111252,ENSG00000204842,ENSG00000116661,ENSG00000132879,ENSG00000215910,ENSG00000071564,ENSG00000071655,ENSG00000079313,ENSG00000129911,ENSG00000129968,ENSG00000181588,ENSG00000205922,ENSG00000107147,ENSG00000122140,ENSG00000169925,ENSG00000196363,ENSG00000109519,ENSG00000132405,ENSG00000140538,ENSG00000180155,ENSG00000198576,ENSG00000234616,ENSG00000284505,ENSG00000163873…
1	TF	Factor: ER-alpha; motif: GGTCACSGTGACCTN	TF:M11843	FALSE	3.6e-08	7.44354	3788	838	237	20044	ENSG00000142632,ENSG00000184908,ENSG00000186510,ENSG00000187144,ENSG00000226807,ENSG00000111252,ENSG00000204842,ENSG00000011021,ENSG00000083444,ENSG00000120937,ENSG00000177000,ENSG00000181588,ENSG00000185761,ENSG00000213638,ENSG00000227500,ENSG00000122133,ENSG00000122136,ENSG00000122140,ENSG00000130560,ENSG00000160349,ENSG00000165643,ENSG00000186350,ENSG00000235106,ENSG00000132405,ENSG00000178597…
1	TF	Factor: TORC2; motif: TGGGCTKKD; match class: 1	TF:M07341_1	FALSE	3.71e-08	7.43051	918	838	84	20044	ENSG00000173641,ENSG00000226490,ENSG00000226807,ENSG00000111252,ENSG00000175206,ENSG00000165643,ENSG00000178597,ENSG00000126233,ENSG00000130193,ENSG00000283992,ENSG00000105426,ENSG00000105428,ENSG00000076826,ENSG00000182566,ENSG00000182771,ENSG00000130702,ENSG00000099985,ENSG00000112562,ENSG00000040487,ENSG00000077549,ENSG00000167281,ENSG00000105472,ENSG00000269741,ENSG00000187730,ENSG00000151651…
1	TF	Factor: ZNF148; motif: NNCCCCTCCCCC; match class: 1	TF:M12464_1	FALSE	3.8e-08	7.4203	2630	838	179	20044	ENSG00000142627,ENSG00000226490,ENSG00000111249,ENSG00000111252,ENSG00000204842,ENSG00000116661,ENSG00000132879,ENSG00000162490,ENSG00000215910,ENSG00000129911,ENSG00000133243,ENSG00000133275,ENSG00000185761,ENSG00000213638,ENSG00000227500,ENSG00000107147,ENSG00000130560,ENSG00000140538,ENSG00000130193,ENSG00000181790,ENSG00000163873,ENSG00000163874,ENSG00000163875,ENSG00000129221,ENSG00000179314…
1	TF	Factor: ER-alpha; motif: GGTCAYSGYGACCTN	TF:M11842	FALSE	3.86e-08	7.41353	4059	838	250	20044	ENSG00000055070,ENSG00000183888,ENSG00000185519,ENSG00000187144,ENSG00000226807,ENSG00000204842,ENSG00000011021,ENSG00000083444,ENSG00000116661,ENSG00000120937,ENSG00000132879,ENSG00000177000,ENSG00000127540,ENSG00000185761,ENSG00000213638,ENSG00000227500,ENSG00000267059,ENSG00000122133,ENSG00000122136,ENSG00000130560,ENSG00000160349,ENSG00000165643,ENSG00000196363,ENSG00000235106,ENSG00000132405…
1	TF	Factor: NeuroD; motif: NNSCWGCTGNSY	TF:M01288	FALSE	3.94e-08	7.40465	4967	838	293	20044	ENSG00000037637,ENSG00000132881,ENSG00000184908,ENSG00000186510,ENSG00000226490,ENSG00000226807,ENSG00000111245,ENSG00000083444,ENSG00000116670,ENSG00000116685,ENSG00000120937,ENSG00000162490,ENSG00000175206,ENSG00000215910,ENSG00000071564,ENSG00000071655,ENSG00000129911,ENSG00000205922,ENSG00000160345,ENSG00000236543,ENSG00000186350,ENSG00000109519,ENSG00000132405,ENSG00000184985,ENSG00000140543…
1	TF	Factor: c-Myc; motif: CACGTGGC	TF:M03867	FALSE	4.01e-08	7.39711	7498	838	407	20044	ENSG00000142627,ENSG00000157191,ENSG00000185519,ENSG00000187144,ENSG00000111252,ENSG00000198324,ENSG00000204842,ENSG00000011021,ENSG00000116688,ENSG00000120937,ENSG00000175206,ENSG00000177000,ENSG00000177674,ENSG00000215910,ENSG00000127540,ENSG00000129911,ENSG00000130270,ENSG00000133243,ENSG00000133275,ENSG00000181588,ENSG00000185988,ENSG00000205922,ENSG00000267059,ENSG00000122136,ENSG00000122140…
1	TF	Factor: ZF5; motif: GGSGCGCGS; match class: 1	TF:M10438_1	FALSE	4.02e-08	7.39585	15279	838	716	20044	ENSG00000037637,ENSG00000055070,ENSG00000132881,ENSG00000142627,ENSG00000142632,ENSG00000157191,ENSG00000173641,ENSG00000183888,ENSG00000185519,ENSG00000226807,ENSG00000111245,ENSG00000111249,ENSG00000111252,ENSG00000198324,ENSG00000204842,ENSG00000011021,ENSG00000083444,ENSG00000116661,ENSG00000116663,ENSG00000116670,ENSG00000116685,ENSG00000116688,ENSG00000120937,ENSG00000132879,ENSG00000162490…
1	TF	Factor: ctcf; motif: NNNCCASYAGRKGGCRSYNN; match class: 1	TF:M09602_1	FALSE	4.23e-08	7.37368	2193	838	156	20044	ENSG00000111249,ENSG00000111252,ENSG00000116685,ENSG00000132879,ENSG00000177674,ENSG00000071564,ENSG00000079313,ENSG00000129911,ENSG00000130270,ENSG00000133275,ENSG00000185761,ENSG00000160349,ENSG00000165643,ENSG00000186350,ENSG00000178597,ENSG00000140538,ENSG00000181991,ENSG00000259494,ENSG00000198576,ENSG00000163875,ENSG00000129221,ENSG00000013810,ENSG00000185049,ENSG00000076984,ENSG00000104980…
1	TF	Factor: SP1; motif: CCCCKCCCCC; match class: 1	TF:M02281_1	FALSE	4.26e-08	7.37012	2653	838	180	20044	ENSG00000184908,ENSG00000185519,ENSG00000204842,ENSG00000116670,ENSG00000177000,ENSG00000071564,ENSG00000127540,ENSG00000129911,ENSG00000133275,ENSG00000181588,ENSG00000205922,ENSG00000267059,ENSG00000107147,ENSG00000130559,ENSG00000169925,ENSG00000140538,ENSG00000181790,ENSG00000163874,ENSG00000091622,ENSG00000129195,ENSG00000179314,ENSG00000068078,ENSG00000174137,ENSG00000032444,ENSG00000076826…
1	TF	Factor: Slug; motif: SSSNNNKCACCTGN	TF:M07367	FALSE	4.52e-08	7.34503	1732	838	131	20044	ENSG00000132881,ENSG00000183888,ENSG00000011021,ENSG00000116685,ENSG00000120937,ENSG00000177000,ENSG00000071564,ENSG00000129911,ENSG00000133243,ENSG00000130559,ENSG00000165643,ENSG00000169925,ENSG00000130193,ENSG00000167653,ENSG00000163874,ENSG00000179314,ENSG00000013810,ENSG00000168924,ENSG00000168936,ENSG00000185049,ENSG00000188483,ENSG00000076826,ENSG00000076944,ENSG00000260001,ENSG00000269711…
1	TF	Factor: TORC2; motif: TGGGCTKKD	TF:M07341	FALSE	4.78e-08	7.32015	4975	838	293	20044	ENSG00000142632,ENSG00000173641,ENSG00000184908,ENSG00000186510,ENSG00000226490,ENSG00000226807,ENSG00000111252,ENSG00000204842,ENSG00000083444,ENSG00000116663,ENSG00000116685,ENSG00000175206,ENSG00000071655,ENSG00000127540,ENSG00000181588,ENSG00000205922,ENSG00000267059,ENSG00000160349,ENSG00000165643,ENSG00000236543,ENSG00000173011,ENSG00000173013,ENSG00000178597,ENSG00000104499,ENSG00000126233…
1	TF	Factor: CTCF; motif: NCCRSTAGGGGGCGC	TF:M08911	FALSE	4.8e-08	7.31901	9382	838	487	20044	ENSG00000037637,ENSG00000132881,ENSG00000142627,ENSG00000142632,ENSG00000157191,ENSG00000173641,ENSG00000185519,ENSG00000226807,ENSG00000111249,ENSG00000111252,ENSG00000198324,ENSG00000204842,ENSG00000011021,ENSG00000116661,ENSG00000116663,ENSG00000116670,ENSG00000116685,ENSG00000116688,ENSG00000132879,ENSG00000162490,ENSG00000177000,ENSG00000177674,ENSG00000204624,ENSG00000071564,ENSG00000071655…
1	TF	Factor: p53; motif: GGACATGCCCGGGCATGTCY	TF:M00034	FALSE	5.07e-08	7.29535	4615	838	276	20044	ENSG00000132881,ENSG00000142632,ENSG00000183888,ENSG00000187144,ENSG00000226490,ENSG00000111252,ENSG00000204842,ENSG00000083444,ENSG00000116688,ENSG00000120937,ENSG00000177674,ENSG00000204624,ENSG00000215910,ENSG00000130270,ENSG00000122133,ENSG00000130560,ENSG00000148386,ENSG00000236543,ENSG00000169925,ENSG00000186350,ENSG00000196363,ENSG00000109519,ENSG00000132405,ENSG00000184985,ENSG00000140543…
1	TF	Factor: p300; motif: ACNTCCG; match class: 1	TF:M04826_1	FALSE	5.28e-08	7.27737	15605	838	727	20044	ENSG00000037637,ENSG00000132881,ENSG00000142627,ENSG00000142632,ENSG00000157191,ENSG00000173641,ENSG00000183888,ENSG00000185519,ENSG00000226490,ENSG00000226807,ENSG00000111249,ENSG00000111252,ENSG00000198324,ENSG00000204842,ENSG00000011021,ENSG00000083444,ENSG00000116661,ENSG00000116663,ENSG00000116670,ENSG00000116685,ENSG00000116688,ENSG00000120937,ENSG00000132879,ENSG00000162490,ENSG00000175206…
1	TF	Factor: HSF4; motif: CTGCMRN	TF:M07322	FALSE	6.21e-08	7.20668	16860	838	769	20044	ENSG00000037637,ENSG00000132881,ENSG00000142632,ENSG00000157191,ENSG00000173641,ENSG00000183888,ENSG00000184908,ENSG00000185519,ENSG00000186510,ENSG00000226490,ENSG00000226807,ENSG00000111249,ENSG00000111252,ENSG00000204842,ENSG00000011021,ENSG00000083444,ENSG00000116661,ENSG00000116663,ENSG00000116670,ENSG00000116685,ENSG00000116688,ENSG00000120937,ENSG00000132879,ENSG00000162490,ENSG00000175206…
1	TF	Factor: Lyl-1; motif: NCAKCTGYTNYCNN; match class: 1	TF:M09977_1	FALSE	6.36e-08	7.19686	7750	838	417	20044	ENSG00000132881,ENSG00000157191,ENSG00000173641,ENSG00000183888,ENSG00000184908,ENSG00000185519,ENSG00000186510,ENSG00000187144,ENSG00000226807,ENSG00000111252,ENSG00000198324,ENSG00000083444,ENSG00000116670,ENSG00000116685,ENSG00000120937,ENSG00000162490,ENSG00000204624,ENSG00000071655,ENSG00000185761,ENSG00000213638,ENSG00000227500,ENSG00000107147,ENSG00000122133,ENSG00000122136,ENSG00000122140…
1	TF	Factor: ZNF148; motif: NNNNNNCCNNCCCCTCCCCCACCCN; match class: 1	TF:M09834_1	FALSE	6.96e-08	7.15743	2983	838	196	20044	ENSG00000037637,ENSG00000184908,ENSG00000185519,ENSG00000204842,ENSG00000116661,ENSG00000116670,ENSG00000132879,ENSG00000071564,ENSG00000127540,ENSG00000129911,ENSG00000133275,ENSG00000181588,ENSG00000267059,ENSG00000107147,ENSG00000130559,ENSG00000165643,ENSG00000236543,ENSG00000169925,ENSG00000140538,ENSG00000167656,ENSG00000181790,ENSG00000163875,ENSG00000091622,ENSG00000129195,ENSG00000179314…
1	TF	Factor: CTCF; motif: ACCAGGKGGC; match class: 1	TF:M04727_1	FALSE	7.15e-08	7.14597	1599	838	123	20044	ENSG00000037637,ENSG00000111252,ENSG00000198324,ENSG00000071655,ENSG00000122136,ENSG00000130559,ENSG00000165643,ENSG00000127663,ENSG00000185049,ENSG00000076944,ENSG00000104980,ENSG00000260001,ENSG00000186654,ENSG00000248405,ENSG00000101180,ENSG00000130699,ENSG00000130700,ENSG00000100290,ENSG00000099985,ENSG00000133488,ENSG00000112562,ENSG00000167291,ENSG00000182156,ENSG00000105472,ENSG00000167748…
1	TF	Factor: ER-beta; motif: NRGGTCANKSTGACCTNN; match class: 1	TF:M09610_1	FALSE	7.74e-08	7.11149	1583	838	122	20044	ENSG00000187144,ENSG00000226807,ENSG00000120937,ENSG00000162490,ENSG00000129968,ENSG00000185761,ENSG00000122140,ENSG00000165643,ENSG00000186350,ENSG00000235106,ENSG00000178597,ENSG00000184985,ENSG00000126233,ENSG00000167656,ENSG00000234616,ENSG00000163873,ENSG00000129195,ENSG00000013810,ENSG00000068078,ENSG00000168936,ENSG00000076984,ENSG00000104976,ENSG00000174788,ENSG00000198816,ENSG00000101180…
1	TF	Factor: VDR; motif: NRGGTCANNGRGKTCA	TF:M10106	FALSE	8.02e-08	7.0958	7097	838	388	20044	ENSG00000055070,ENSG00000132881,ENSG00000142627,ENSG00000142632,ENSG00000184908,ENSG00000185519,ENSG00000186510,ENSG00000226490,ENSG00000226807,ENSG00000111249,ENSG00000111252,ENSG00000198324,ENSG00000011021,ENSG00000083444,ENSG00000116661,ENSG00000116685,ENSG00000116688,ENSG00000120937,ENSG00000162490,ENSG00000175206,ENSG00000177000,ENSG00000215910,ENSG00000071564,ENSG00000127540,ENSG00000133243…
1	TF	Factor: CTCF; motif: NNNGCCASCAGRKGGCRSNN	TF:M01200	FALSE	8.18e-08	7.08722	4046	838	248	20044	ENSG00000142632,ENSG00000157191,ENSG00000184908,ENSG00000226807,ENSG00000111252,ENSG00000198324,ENSG00000011021,ENSG00000116663,ENSG00000116670,ENSG00000177000,ENSG00000177674,ENSG00000215910,ENSG00000071564,ENSG00000079313,ENSG00000129911,ENSG00000130270,ENSG00000133243,ENSG00000185761,ENSG00000185988,ENSG00000205922,ENSG00000107147,ENSG00000122140,ENSG00000160345,ENSG00000160349,ENSG00000186350…
1	TF	Factor: ZBP99; motif: GCCCMTCCCCCR	TF:M12057	FALSE	8.91e-08	7.05017	5368	838	310	20044	ENSG00000173641,ENSG00000185519,ENSG00000226490,ENSG00000226807,ENSG00000111252,ENSG00000204842,ENSG00000116663,ENSG00000116670,ENSG00000116685,ENSG00000162490,ENSG00000177674,ENSG00000204624,ENSG00000071564,ENSG00000129911,ENSG00000129968,ENSG00000133243,ENSG00000133275,ENSG00000185761,ENSG00000205922,ENSG00000213638,ENSG00000227500,ENSG00000107147,ENSG00000122133,ENSG00000165643,ENSG00000186350…
1	TF	Factor: RREB-1; motif: CCCCAAACMMCCCC; match class: 1	TF:M00257_1	FALSE	9.23e-08	7.03461	4618	838	275	20044	ENSG00000142627,ENSG00000183888,ENSG00000111249,ENSG00000111252,ENSG00000116661,ENSG00000120937,ENSG00000132879,ENSG00000175206,ENSG00000215910,ENSG00000133243,ENSG00000133275,ENSG00000185761,ENSG00000185988,ENSG00000213638,ENSG00000227500,ENSG00000107147,ENSG00000122136,ENSG00000148386,ENSG00000160349,ENSG00000165643,ENSG00000178597,ENSG00000184985,ENSG00000140538,ENSG00000140543,ENSG00000173867…
1	TF	Factor: CTCF; motif: YNRCCASYAGRKGGCRSYN	TF:M02242	FALSE	9.24e-08	7.03418	5983	838	338	20044	ENSG00000132881,ENSG00000142632,ENSG00000157191,ENSG00000185519,ENSG00000226807,ENSG00000111252,ENSG00000198324,ENSG00000011021,ENSG00000116661,ENSG00000116663,ENSG00000116685,ENSG00000132879,ENSG00000162490,ENSG00000177000,ENSG00000177674,ENSG00000215910,ENSG00000071564,ENSG00000079313,ENSG00000127540,ENSG00000129911,ENSG00000130270,ENSG00000133275,ENSG00000181588,ENSG00000185761,ENSG00000185988…
1	TF	Factor: CP2; motif: GCHCDAMCCAG	TF:M00072	FALSE	9.44e-08	7.02521	9034	838	471	20044	ENSG00000037637,ENSG00000055070,ENSG00000132881,ENSG00000157191,ENSG00000173641,ENSG00000183888,ENSG00000184908,ENSG00000185519,ENSG00000186510,ENSG00000111245,ENSG00000111252,ENSG00000198324,ENSG00000204842,ENSG00000116661,ENSG00000132879,ENSG00000177674,ENSG00000071564,ENSG00000071655,ENSG00000079313,ENSG00000127540,ENSG00000129968,ENSG00000130270,ENSG00000133243,ENSG00000181588,ENSG00000185761…
1	TF	Factor: HES-1; motif: GNCACGTGNC	TF:M08767	FALSE	9.79e-08	7.00913	7956	838	425	20044	ENSG00000157191,ENSG00000184908,ENSG00000185519,ENSG00000226807,ENSG00000111245,ENSG00000111249,ENSG00000111252,ENSG00000204842,ENSG00000011021,ENSG00000116685,ENSG00000116688,ENSG00000120937,ENSG00000162490,ENSG00000175206,ENSG00000177000,ENSG00000177674,ENSG00000204624,ENSG00000215910,ENSG00000071564,ENSG00000127540,ENSG00000129911,ENSG00000129968,ENSG00000133243,ENSG00000133275,ENSG00000181588…
1	TF	Factor: WT1; motif: NGCGGGGGGGTSMMCYN; match class: 1	TF:M05327_1	FALSE	1.05e-07	6.98038	1845	838	136	20044	ENSG00000111249,ENSG00000111252,ENSG00000204624,ENSG00000071564,ENSG00000071655,ENSG00000079313,ENSG00000129911,ENSG00000181588,ENSG00000185761,ENSG00000205922,ENSG00000130559,ENSG00000160886,ENSG00000181790,ENSG00000163873,ENSG00000163875,ENSG00000129195,ENSG00000168924,ENSG00000076826,ENSG00000076984,ENSG00000241484,ENSG00000101182,ENSG00000130699,ENSG00000149657,ENSG00000184402,ENSG00000100290…
1	TF	Factor: LBP-1; motif: NRCCGGTNNNCCGGYN	TF:M11490	FALSE	1.05e-07	6.97793	6951	838	381	20044	ENSG00000111249,ENSG00000111252,ENSG00000011021,ENSG00000116670,ENSG00000116688,ENSG00000120937,ENSG00000162490,ENSG00000177000,ENSG00000215910,ENSG00000071564,ENSG00000071655,ENSG00000079313,ENSG00000127540,ENSG00000129911,ENSG00000133275,ENSG00000181588,ENSG00000185761,ENSG00000185988,ENSG00000213638,ENSG00000227500,ENSG00000267059,ENSG00000122133,ENSG00000122140,ENSG00000130560,ENSG00000160345…
1	TF	Factor: c-Myc; motif: NSCACGTGGN; match class: 1	TF:M04743_1	FALSE	1.1e-07	6.95836	3138	838	203	20044	ENSG00000157191,ENSG00000184908,ENSG00000185519,ENSG00000226807,ENSG00000111252,ENSG00000011021,ENSG00000116688,ENSG00000175206,ENSG00000177000,ENSG00000177674,ENSG00000215910,ENSG00000127540,ENSG00000129911,ENSG00000133243,ENSG00000181588,ENSG00000267059,ENSG00000107147,ENSG00000122136,ENSG00000130560,ENSG00000165643,ENSG00000204007,ENSG00000109519,ENSG00000178597,ENSG00000160882,ENSG00000160886…
1	TF	Factor: E2F3; motif: NNRGMKGGAR	TF:M12598	FALSE	1.14e-07	6.94494	12788	838	622	20044	ENSG00000037637,ENSG00000055070,ENSG00000132881,ENSG00000142627,ENSG00000142632,ENSG00000184908,ENSG00000185519,ENSG00000111245,ENSG00000111249,ENSG00000111252,ENSG00000198324,ENSG00000204842,ENSG00000011021,ENSG00000083444,ENSG00000116661,ENSG00000116670,ENSG00000116685,ENSG00000116688,ENSG00000120937,ENSG00000132879,ENSG00000162490,ENSG00000177000,ENSG00000177674,ENSG00000204624,ENSG00000215910…
1	TF	Factor: ER-alpha; motif: GGTCANSNTGACCYN	TF:M11845	FALSE	1.14e-07	6.94443	3810	838	236	20044	ENSG00000037637,ENSG00000132881,ENSG00000142632,ENSG00000184908,ENSG00000186510,ENSG00000187144,ENSG00000226807,ENSG00000111252,ENSG00000204842,ENSG00000011021,ENSG00000083444,ENSG00000120937,ENSG00000177000,ENSG00000071564,ENSG00000127540,ENSG00000181588,ENSG00000185761,ENSG00000213638,ENSG00000227500,ENSG00000267059,ENSG00000122133,ENSG00000122136,ENSG00000122140,ENSG00000160349,ENSG00000165643…
1	TF	Factor: VDR; motif: NRGGTCANNGRGKTCA; match class: 1	TF:M10106_1	FALSE	1.16e-07	6.93472	1647	838	125	20044	ENSG00000055070,ENSG00000132881,ENSG00000142627,ENSG00000184908,ENSG00000185519,ENSG00000226807,ENSG00000111249,ENSG00000111252,ENSG00000162490,ENSG00000071564,ENSG00000133243,ENSG00000133275,ENSG00000185761,ENSG00000185988,ENSG00000130560,ENSG00000148386,ENSG00000165643,ENSG00000236543,ENSG00000186350,ENSG00000179142,ENSG00000198576,ENSG00000163875,ENSG00000129195,ENSG00000013810,ENSG00000168936…
1	TF	Factor: WT1; motif: NNGGGNGGGSGN	TF:M07436	FALSE	1.21e-07	6.9187	6709	838	370	20044	ENSG00000037637,ENSG00000055070,ENSG00000142627,ENSG00000173641,ENSG00000183888,ENSG00000184908,ENSG00000185519,ENSG00000226807,ENSG00000111245,ENSG00000111249,ENSG00000111252,ENSG00000204842,ENSG00000116670,ENSG00000177000,ENSG00000204624,ENSG00000215910,ENSG00000071564,ENSG00000071655,ENSG00000127540,ENSG00000129911,ENSG00000130270,ENSG00000133243,ENSG00000133275,ENSG00000181588,ENSG00000185761…
1	TF	Factor: ZBTB33; motif: GGYGCTG	TF:M13142	FALSE	1.32e-07	6.88085	8790	838	460	20044	ENSG00000142627,ENSG00000173641,ENSG00000184908,ENSG00000185519,ENSG00000226807,ENSG00000111249,ENSG00000111252,ENSG00000116661,ENSG00000116663,ENSG00000132879,ENSG00000162490,ENSG00000175206,ENSG00000177674,ENSG00000204624,ENSG00000215910,ENSG00000071564,ENSG00000079313,ENSG00000129911,ENSG00000133243,ENSG00000133275,ENSG00000181588,ENSG00000185761,ENSG00000185988,ENSG00000205922,ENSG00000213638…
1	TF	Factor: E2F-4; motif: NNTTCCCGCCNN	TF:M04823	FALSE	1.47e-07	6.83156	13114	838	634	20044	ENSG00000037637,ENSG00000055070,ENSG00000132881,ENSG00000142627,ENSG00000142632,ENSG00000157191,ENSG00000184908,ENSG00000185519,ENSG00000111245,ENSG00000111249,ENSG00000111252,ENSG00000198324,ENSG00000204842,ENSG00000011021,ENSG00000083444,ENSG00000116661,ENSG00000116663,ENSG00000116670,ENSG00000116685,ENSG00000116688,ENSG00000120937,ENSG00000132879,ENSG00000162490,ENSG00000177000,ENSG00000177674…
1	TF	Factor: SKIL; motif: NNCTGNCCYTKNCCCNN; match class: 1	TF:M13117_1	FALSE	1.64e-07	6.78494	1765	838	131	20044	ENSG00000037637,ENSG00000226490,ENSG00000226807,ENSG00000116685,ENSG00000120937,ENSG00000130270,ENSG00000185761,ENSG00000185988,ENSG00000107147,ENSG00000122136,ENSG00000160345,ENSG00000165643,ENSG00000173011,ENSG00000173013,ENSG00000184985,ENSG00000104499,ENSG00000167653,ENSG00000180155,ENSG00000283992,ENSG00000105428,ENSG00000129221,ENSG00000095321,ENSG00000119383,ENSG00000076984,ENSG00000171017…
1	TF	Factor: RXRA; motif: RRGGTCATGACCYY	TF:M04490	FALSE	1.79e-07	6.74791	7731	838	414	20044	ENSG00000055070,ENSG00000142627,ENSG00000142632,ENSG00000183888,ENSG00000184908,ENSG00000186510,ENSG00000226490,ENSG00000226807,ENSG00000111245,ENSG00000198324,ENSG00000083444,ENSG00000116661,ENSG00000116663,ENSG00000116685,ENSG00000116688,ENSG00000120937,ENSG00000132879,ENSG00000175206,ENSG00000177674,ENSG00000204624,ENSG00000215910,ENSG00000071655,ENSG00000079313,ENSG00000129968,ENSG00000133275…
1	TF	Factor: LRF; motif: NGGNGGGTYN; match class: 1	TF:M04617_1	FALSE	1.87e-07	6.72915	1497	838	116	20044	ENSG00000226807,ENSG00000111252,ENSG00000116670,ENSG00000120937,ENSG00000177674,ENSG00000204624,ENSG00000071564,ENSG00000181588,ENSG00000107147,ENSG00000130559,ENSG00000180155,ENSG00000181790,ENSG00000198576,ENSG00000284505,ENSG00000163873,ENSG00000076984,ENSG00000104918,ENSG00000142459,ENSG00000178531,ENSG00000288669,ENSG00000186654,ENSG00000248405,ENSG00000182771,ENSG00000101182,ENSG00000130700…
1	TF	Factor: ZF5; motif: NRNGNGCGCGCWN	TF:M00333	FALSE	1.96e-07	6.70768	15464	838	720	20044	ENSG00000037637,ENSG00000055070,ENSG00000132881,ENSG00000142627,ENSG00000157191,ENSG00000173641,ENSG00000183888,ENSG00000184908,ENSG00000185519,ENSG00000186510,ENSG00000226807,ENSG00000111245,ENSG00000111249,ENSG00000111252,ENSG00000198324,ENSG00000204842,ENSG00000011021,ENSG00000083444,ENSG00000116661,ENSG00000116670,ENSG00000116685,ENSG00000116688,ENSG00000120937,ENSG00000132879,ENSG00000162490…
1	TF	Factor: VDR:RXR-ALPHA; motif: NRGGTCANNNGGTTCNN	TF:M08980	FALSE	1.97e-07	6.70581	10619	838	535	20044	ENSG00000055070,ENSG00000142627,ENSG00000142632,ENSG00000173641,ENSG00000184908,ENSG00000185519,ENSG00000186510,ENSG00000226807,ENSG00000111245,ENSG00000111249,ENSG00000111252,ENSG00000198324,ENSG00000116661,ENSG00000116670,ENSG00000116685,ENSG00000116688,ENSG00000120937,ENSG00000132879,ENSG00000177000,ENSG00000215910,ENSG00000127540,ENSG00000130270,ENSG00000133243,ENSG00000133275,ENSG00000181588…
1	TF	Factor: E2F-3:TBR2; motif: ANGTGYKANGGCGCSTTNNCRNNT	TF:M08207	FALSE	1.98e-07	6.70395	17409	838	785	20044	ENSG00000037637,ENSG00000055070,ENSG00000132881,ENSG00000142627,ENSG00000142632,ENSG00000157191,ENSG00000173641,ENSG00000183888,ENSG00000184908,ENSG00000185519,ENSG00000186510,ENSG00000187144,ENSG00000226490,ENSG00000226807,ENSG00000111245,ENSG00000111249,ENSG00000111252,ENSG00000198324,ENSG00000204842,ENSG00000011021,ENSG00000083444,ENSG00000116661,ENSG00000116663,ENSG00000116670,ENSG00000116685…
1	TF	Factor: Egr-1; motif: NNCRCCCMCGCNN	TF:M12140	FALSE	2.01e-07	6.6978	5556	838	317	20044	ENSG00000132881,ENSG00000111252,ENSG00000198324,ENSG00000116661,ENSG00000116670,ENSG00000132879,ENSG00000162490,ENSG00000204624,ENSG00000071564,ENSG00000071655,ENSG00000129911,ENSG00000129968,ENSG00000133243,ENSG00000133275,ENSG00000181588,ENSG00000185761,ENSG00000205922,ENSG00000122136,ENSG00000122140,ENSG00000130559,ENSG00000160345,ENSG00000165643,ENSG00000236543,ENSG00000169925,ENSG00000173011…
1	TF	Factor: CNOT3; motif: GGCCGCGSSS; match class: 1	TF:M01253_1	FALSE	2.21e-07	6.65649	1067	838	91	20044	ENSG00000111249,ENSG00000071564,ENSG00000129911,ENSG00000129968,ENSG00000205922,ENSG00000130559,ENSG00000169925,ENSG00000196363,ENSG00000173011,ENSG00000173013,ENSG00000184985,ENSG00000234616,ENSG00000105426,ENSG00000091622,ENSG00000068078,ENSG00000109685,ENSG00000163950,ENSG00000186654,ENSG00000248405,ENSG00000182771,ENSG00000130699,ENSG00000186732,ENSG00000040487,ENSG00000053371,ENSG00000162482…
1	TF	Factor: AP-4; motif: NCAGCTGYNGNCN	TF:M01860	FALSE	2.21e-07	6.6553	6089	838	341	20044	ENSG00000142632,ENSG00000173641,ENSG00000183888,ENSG00000184908,ENSG00000185519,ENSG00000186510,ENSG00000226807,ENSG00000198324,ENSG00000011021,ENSG00000116670,ENSG00000116685,ENSG00000116688,ENSG00000162490,ENSG00000204624,ENSG00000071655,ENSG00000133275,ENSG00000181588,ENSG00000185761,ENSG00000213638,ENSG00000227500,ENSG00000122133,ENSG00000130559,ENSG00000236543,ENSG00000186350,ENSG00000235106…
1	TF	Factor: E2F-3:FOXI1; motif: NGACACCGCGCCCAC	TF:M08208	FALSE	2.23e-07	6.65168	12874	838	624	20044	ENSG00000037637,ENSG00000055070,ENSG00000142627,ENSG00000142632,ENSG00000173641,ENSG00000183888,ENSG00000184908,ENSG00000185519,ENSG00000186510,ENSG00000187144,ENSG00000111245,ENSG00000111249,ENSG00000111252,ENSG00000198324,ENSG00000204842,ENSG00000011021,ENSG00000083444,ENSG00000116661,ENSG00000116663,ENSG00000116670,ENSG00000116685,ENSG00000116688,ENSG00000132879,ENSG00000162490,ENSG00000177000…
1	TF	Factor: EGR1; motif: NCNCCGCCCCCGCN	TF:M07208	FALSE	2.29e-07	6.64082	6380	838	354	20044	ENSG00000055070,ENSG00000173641,ENSG00000184908,ENSG00000185519,ENSG00000226807,ENSG00000111252,ENSG00000198324,ENSG00000204842,ENSG00000011021,ENSG00000083444,ENSG00000116661,ENSG00000116663,ENSG00000116670,ENSG00000116688,ENSG00000132879,ENSG00000162490,ENSG00000177000,ENSG00000177674,ENSG00000071564,ENSG00000071655,ENSG00000127540,ENSG00000129911,ENSG00000129968,ENSG00000130270,ENSG00000133243…
1	TF	Factor: EGR-1; motif: TGCGTGGGCGK	TF:M01972	FALSE	2.45e-07	6.61127	5543	838	316	20044	ENSG00000111252,ENSG00000198324,ENSG00000116661,ENSG00000116670,ENSG00000116685,ENSG00000132879,ENSG00000177674,ENSG00000204624,ENSG00000215910,ENSG00000071564,ENSG00000071655,ENSG00000129911,ENSG00000129968,ENSG00000133243,ENSG00000133275,ENSG00000181588,ENSG00000185761,ENSG00000205922,ENSG00000122136,ENSG00000122140,ENSG00000130559,ENSG00000160345,ENSG00000165643,ENSG00000236543,ENSG00000169925…
1	TF	Factor: Egr-1; motif: NNNNNGYGKGGGNGGGNN	TF:M09603	FALSE	2.5e-07	6.60216	4787	838	281	20044	ENSG00000055070,ENSG00000183888,ENSG00000184908,ENSG00000111252,ENSG00000204842,ENSG00000116661,ENSG00000116663,ENSG00000116670,ENSG00000132879,ENSG00000162490,ENSG00000215910,ENSG00000071564,ENSG00000071655,ENSG00000127540,ENSG00000129911,ENSG00000129968,ENSG00000133243,ENSG00000133275,ENSG00000181588,ENSG00000205922,ENSG00000267059,ENSG00000107147,ENSG00000122136,ENSG00000122140,ENSG00000130559…
1	TF	Factor: p300; motif: ACNTCCG	TF:M04826	FALSE	2.6e-07	6.58545	18155	838	807	20044	ENSG00000037637,ENSG00000055070,ENSG00000132881,ENSG00000142627,ENSG00000142632,ENSG00000157191,ENSG00000173641,ENSG00000183888,ENSG00000184908,ENSG00000185519,ENSG00000186510,ENSG00000187144,ENSG00000226490,ENSG00000226807,ENSG00000111249,ENSG00000111252,ENSG00000198324,ENSG00000204842,ENSG00000011021,ENSG00000083444,ENSG00000116661,ENSG00000116663,ENSG00000116670,ENSG00000116685,ENSG00000116688…
1	TF	Factor: ZBP89; motif: CCCCKCCCCCNN; match class: 1	TF:M07397_1	FALSE	2.63e-07	6.58023	3068	838	198	20044	ENSG00000184908,ENSG00000185519,ENSG00000204842,ENSG00000116661,ENSG00000116670,ENSG00000132879,ENSG00000177000,ENSG00000071564,ENSG00000127540,ENSG00000129911,ENSG00000133275,ENSG00000181588,ENSG00000205922,ENSG00000267059,ENSG00000107147,ENSG00000130559,ENSG00000165643,ENSG00000169925,ENSG00000140538,ENSG00000181790,ENSG00000163874,ENSG00000163875,ENSG00000091622,ENSG00000129195,ENSG00000179314…
1	TF	Factor: WT1; motif: RGGNGGGGGAGGRGGNGGRG	TF:M10108	FALSE	2.67e-07	6.57362	6724	838	369	20044	ENSG00000055070,ENSG00000142632,ENSG00000185519,ENSG00000226807,ENSG00000111249,ENSG00000111252,ENSG00000204842,ENSG00000083444,ENSG00000116670,ENSG00000116685,ENSG00000162490,ENSG00000177000,ENSG00000215910,ENSG00000071564,ENSG00000127540,ENSG00000129911,ENSG00000133243,ENSG00000133275,ENSG00000181588,ENSG00000185761,ENSG00000185988,ENSG00000267059,ENSG00000130560,ENSG00000148386,ENSG00000165643…
1	TF	Factor: ESR1; motif: NNNNMAGGTCACCCTGACCY; match class: 1	TF:M02261_1	FALSE	3.17e-07	6.49881	2444	838	166	20044	ENSG00000037637,ENSG00000142632,ENSG00000184908,ENSG00000186510,ENSG00000187144,ENSG00000226807,ENSG00000120937,ENSG00000129968,ENSG00000181588,ENSG00000185761,ENSG00000130560,ENSG00000165643,ENSG00000186350,ENSG00000235106,ENSG00000109519,ENSG00000178597,ENSG00000184985,ENSG00000140538,ENSG00000160886,ENSG00000234616,ENSG00000283992,ENSG00000129195,ENSG00000068078,ENSG00000076984,ENSG00000174788…
1	TF	Factor: RUNX2; motif: NRACCGCAAACCGCAN; match class: 1	TF:M04106_1	FALSE	3.22e-07	6.49217	8623	838	451	20044	ENSG00000157191,ENSG00000111249,ENSG00000111252,ENSG00000198324,ENSG00000204842,ENSG00000011021,ENSG00000116661,ENSG00000116663,ENSG00000116685,ENSG00000120937,ENSG00000132879,ENSG00000162490,ENSG00000177000,ENSG00000204624,ENSG00000079313,ENSG00000129911,ENSG00000129968,ENSG00000133243,ENSG00000133275,ENSG00000181588,ENSG00000185761,ENSG00000205922,ENSG00000213638,ENSG00000227500,ENSG00000107147…
1	TF	Factor: MOVO-B; motif: GNGGGGG	TF:M01104	FALSE	3.23e-07	6.4905	10571	838	532	20044	ENSG00000037637,ENSG00000055070,ENSG00000142627,ENSG00000157191,ENSG00000183888,ENSG00000184908,ENSG00000185519,ENSG00000186510,ENSG00000226807,ENSG00000111249,ENSG00000111252,ENSG00000198324,ENSG00000204842,ENSG00000083444,ENSG00000116661,ENSG00000116663,ENSG00000116670,ENSG00000116685,ENSG00000116688,ENSG00000132879,ENSG00000162490,ENSG00000175206,ENSG00000177000,ENSG00000177674,ENSG00000204624…
1	TF	Factor: S; motif: NRCAGGTGCN	TF:M12255	FALSE	3.24e-07	6.48969	3439	838	216	20044	ENSG00000132881,ENSG00000186510,ENSG00000226807,ENSG00000111249,ENSG00000198324,ENSG00000116685,ENSG00000120937,ENSG00000177674,ENSG00000129911,ENSG00000205922,ENSG00000107147,ENSG00000122133,ENSG00000130559,ENSG00000160345,ENSG00000236543,ENSG00000169925,ENSG00000186350,ENSG00000196363,ENSG00000178597,ENSG00000140538,ENSG00000140543,ENSG00000173867,ENSG00000130193,ENSG00000167653,ENSG00000167656…
1	TF	Factor: E2F-4; motif: NNTTCCCGCCNN; match class: 1	TF:M04823_1	FALSE	3.24e-07	6.4895	8085	838	428	20044	ENSG00000037637,ENSG00000055070,ENSG00000142627,ENSG00000185519,ENSG00000111245,ENSG00000198324,ENSG00000083444,ENSG00000116661,ENSG00000116670,ENSG00000116685,ENSG00000116688,ENSG00000132879,ENSG00000162490,ENSG00000177674,ENSG00000204624,ENSG00000215910,ENSG00000071564,ENSG00000079313,ENSG00000127540,ENSG00000129911,ENSG00000130270,ENSG00000133275,ENSG00000181588,ENSG00000185761,ENSG00000185988…
1	TF	Factor: AR; motif: GGCRNNRTGTWCT	TF:M01201	FALSE	3.49e-07	6.45751	6467	838	357	20044	ENSG00000055070,ENSG00000142627,ENSG00000185519,ENSG00000111252,ENSG00000198324,ENSG00000116685,ENSG00000162490,ENSG00000079313,ENSG00000133243,ENSG00000205922,ENSG00000122136,ENSG00000148386,ENSG00000160349,ENSG00000165643,ENSG00000204007,ENSG00000169925,ENSG00000196363,ENSG00000235106,ENSG00000109519,ENSG00000173011,ENSG00000173013,ENSG00000184985,ENSG00000140538,ENSG00000181991,ENSG00000259494…
1	TF	Factor: ZBTB33; motif: GGYGCTG; match class: 1	TF:M13142_1	FALSE	3.61e-07	6.44256	3443	838	216	20044	ENSG00000111249,ENSG00000111252,ENSG00000116661,ENSG00000132879,ENSG00000162490,ENSG00000177674,ENSG00000204624,ENSG00000133243,ENSG00000133275,ENSG00000181588,ENSG00000185761,ENSG00000205922,ENSG00000173011,ENSG00000173013,ENSG00000184985,ENSG00000130193,ENSG00000160886,ENSG00000167656,ENSG00000198576,ENSG00000234616,ENSG00000163873,ENSG00000105426,ENSG00000109685,ENSG00000163950,ENSG00000168924…
1	TF	Factor: Ebox; motif: NCACSTGNCN; match class: 1	TF:M01034_1	FALSE	3.63e-07	6.44035	878	838	79	20044	ENSG00000142627,ENSG00000204842,ENSG00000120937,ENSG00000177674,ENSG00000127540,ENSG00000133275,ENSG00000267059,ENSG00000122136,ENSG00000165643,ENSG00000198576,ENSG00000105426,ENSG00000095321,ENSG00000235007,ENSG00000090674,ENSG00000104980,ENSG00000130701,ENSG00000100294,ENSG00000284684,ENSG00000142513,ENSG00000174562,ENSG00000122965,ENSG00000127884,ENSG00000165828,ENSG00000254536,ENSG00000124198…
1	TF	Factor: KLF4; motif: NNCCCCACCCNN	TF:M12489	FALSE	3.92e-07	6.40694	6249	838	347	20044	ENSG00000037637,ENSG00000055070,ENSG00000142627,ENSG00000173641,ENSG00000183888,ENSG00000184908,ENSG00000185519,ENSG00000111245,ENSG00000111252,ENSG00000011021,ENSG00000083444,ENSG00000116661,ENSG00000116663,ENSG00000132879,ENSG00000215910,ENSG00000071564,ENSG00000079313,ENSG00000129911,ENSG00000130270,ENSG00000181588,ENSG00000185761,ENSG00000107147,ENSG00000122133,ENSG00000122136,ENSG00000130560…
1	TF	Factor: CTCF; motif: CTGCAGTNCNNNNNNNNNNCCASYAGRKGGCRSYN	TF:M12964	FALSE	3.98e-07	6.40016	4957	838	288	20044	ENSG00000226807,ENSG00000111249,ENSG00000111252,ENSG00000198324,ENSG00000011021,ENSG00000116685,ENSG00000175206,ENSG00000177674,ENSG00000204624,ENSG00000071564,ENSG00000071655,ENSG00000127540,ENSG00000129911,ENSG00000185761,ENSG00000213638,ENSG00000227500,ENSG00000267059,ENSG00000122133,ENSG00000122136,ENSG00000122140,ENSG00000160345,ENSG00000169925,ENSG00000186350,ENSG00000140538,ENSG00000160882…
1	TF	Factor: KLF15; motif: RGGGMGGRGNNGGGGGNGG	TF:M09968	FALSE	4.09e-07	6.38864	3285	838	208	20044	ENSG00000055070,ENSG00000186510,ENSG00000111249,ENSG00000111252,ENSG00000116670,ENSG00000116685,ENSG00000162490,ENSG00000177674,ENSG00000071564,ENSG00000129911,ENSG00000129968,ENSG00000130270,ENSG00000133243,ENSG00000133275,ENSG00000181588,ENSG00000107147,ENSG00000130559,ENSG00000148386,ENSG00000165643,ENSG00000236543,ENSG00000235106,ENSG00000173011,ENSG00000173013,ENSG00000184985,ENSG00000140538…
1	TF	Factor: HAIRYLIKE; motif: NNNNCANGTG; match class: 1	TF:M08885_1	FALSE	4.38e-07	6.35867	2166	838	151	20044	ENSG00000142627,ENSG00000184908,ENSG00000226807,ENSG00000204842,ENSG00000011021,ENSG00000175206,ENSG00000177000,ENSG00000177674,ENSG00000127540,ENSG00000129911,ENSG00000181588,ENSG00000267059,ENSG00000122136,ENSG00000165643,ENSG00000236543,ENSG00000196363,ENSG00000109519,ENSG00000178597,ENSG00000160882,ENSG00000167656,ENSG00000198576,ENSG00000163874,ENSG00000105426,ENSG00000013810,ENSG00000168936…
1	TF	Factor: ZBTB7C; motif: GKCCCGGGCKG	TF:M03806	FALSE	4.43e-07	6.35328	2630	838	175	20044	ENSG00000111249,ENSG00000204842,ENSG00000116663,ENSG00000071564,ENSG00000071655,ENSG00000079313,ENSG00000181588,ENSG00000165643,ENSG00000169925,ENSG00000196363,ENSG00000173011,ENSG00000173013,ENSG00000160882,ENSG00000160886,ENSG00000167656,ENSG00000283992,ENSG00000091622,ENSG00000109685,ENSG00000168924,ENSG00000174137,ENSG00000095321,ENSG00000119383,ENSG00000188483,ENSG00000076826,ENSG00000104976…
1	TF	Factor: REST; motif: GGACAGCKC; match class: 1	TF:M04726_1	FALSE	4.46e-07	6.35051	1253	838	101	20044	ENSG00000173641,ENSG00000226807,ENSG00000120937,ENSG00000181588,ENSG00000185988,ENSG00000122140,ENSG00000148386,ENSG00000186350,ENSG00000196363,ENSG00000104499,ENSG00000185049,ENSG00000032444,ENSG00000090659,ENSG00000183248,ENSG00000268614,ENSG00000130701,ENSG00000149679,ENSG00000100266,ENSG00000109501,ENSG00000125337,ENSG00000127481,ENSG00000211454,ENSG00000161677,ENSG00000187730,ENSG00000127884…
1	TF	Factor: HIC1; motif: NSNNNNTGCCCSSNN; match class: 1	TF:M01072_1	FALSE	4.58e-07	6.33938	915	838	81	20044	ENSG00000185519,ENSG00000111252,ENSG00000162490,ENSG00000071564,ENSG00000133243,ENSG00000181588,ENSG00000185988,ENSG00000205922,ENSG00000130559,ENSG00000196363,ENSG00000140538,ENSG00000167656,ENSG00000198576,ENSG00000179314,ENSG00000068078,ENSG00000148343,ENSG00000181029,ENSG00000101182,ENSG00000149657,ENSG00000149679,ENSG00000184402,ENSG00000159307,ENSG00000186732,ENSG00000099999,ENSG00000112562…
1	TF	Factor: HES-1; motif: GNCACGTGNC; match class: 1	TF:M08767_1	FALSE	4.66e-07	6.332	7848	838	417	20044	ENSG00000157191,ENSG00000184908,ENSG00000185519,ENSG00000226807,ENSG00000111245,ENSG00000111249,ENSG00000111252,ENSG00000204842,ENSG00000011021,ENSG00000116685,ENSG00000116688,ENSG00000120937,ENSG00000162490,ENSG00000175206,ENSG00000177000,ENSG00000177674,ENSG00000204624,ENSG00000215910,ENSG00000071564,ENSG00000127540,ENSG00000129911,ENSG00000129968,ENSG00000133243,ENSG00000133275,ENSG00000181588…
1	TF	Factor: SP1:SP3; motif: CCSCCCCCYCC; match class: 1	TF:M01219_1	FALSE	4.67e-07	6.33091	3048	838	196	20044	ENSG00000184908,ENSG00000185519,ENSG00000116670,ENSG00000116685,ENSG00000116688,ENSG00000162490,ENSG00000071564,ENSG00000127540,ENSG00000129911,ENSG00000130270,ENSG00000133243,ENSG00000133275,ENSG00000181588,ENSG00000205922,ENSG00000267059,ENSG00000130559,ENSG00000169925,ENSG00000181790,ENSG00000163873,ENSG00000091622,ENSG00000129195,ENSG00000068078,ENSG00000109685,ENSG00000174137,ENSG00000185049…
1	TF	Factor: ZNF684; motif: MAAGGGGTGGACTGT; match class: 1	TF:M10550_1	FALSE	4.87e-07	6.31286	9548	838	489	20044	ENSG00000037637,ENSG00000142632,ENSG00000173641,ENSG00000184908,ENSG00000185519,ENSG00000186510,ENSG00000226490,ENSG00000226807,ENSG00000198324,ENSG00000204842,ENSG00000116663,ENSG00000116670,ENSG00000120937,ENSG00000162490,ENSG00000175206,ENSG00000177674,ENSG00000204624,ENSG00000215910,ENSG00000071655,ENSG00000129911,ENSG00000130270,ENSG00000133243,ENSG00000181588,ENSG00000185988,ENSG00000213638…
1	TF	Factor: NeuroD; motif: NNSCWGCTGNSY; match class: 1	TF:M01288_1	FALSE	5.09e-07	6.29332	917	838	81	20044	ENSG00000120937,ENSG00000071655,ENSG00000236543,ENSG00000186350,ENSG00000130193,ENSG00000180155,ENSG00000284505,ENSG00000163873,ENSG00000148341,ENSG00000130702,ENSG00000100300,ENSG00000099999,ENSG00000211454,ENSG00000187730,ENSG00000151651,ENSG00000171794,ENSG00000124507,ENSG00000172927,ENSG00000287725,ENSG00000128309,ENSG00000128311,ENSG00000187045,ENSG00000027644,ENSG00000133612,ENSG00000164896…
1	TF	Factor: IRX2a; motif: ACRYGNNNCRYGT; match class: 1	TF:M11022_1	FALSE	5.44e-07	6.264	6421	838	354	20044	ENSG00000037637,ENSG00000055070,ENSG00000132881,ENSG00000157191,ENSG00000184908,ENSG00000111252,ENSG00000198324,ENSG00000204842,ENSG00000116663,ENSG00000116685,ENSG00000116688,ENSG00000162490,ENSG00000175206,ENSG00000177674,ENSG00000071564,ENSG00000071655,ENSG00000129911,ENSG00000129968,ENSG00000130270,ENSG00000133243,ENSG00000133275,ENSG00000181588,ENSG00000185761,ENSG00000185988,ENSG00000205922…
1	TF	Factor: NR1B1:RXR-ALPHA; motif: RRGGTCANNNNNRGGTCA	TF:M08964	FALSE	5.54e-07	6.25617	7122	838	385	20044	ENSG00000142632,ENSG00000157191,ENSG00000184908,ENSG00000185519,ENSG00000186510,ENSG00000226807,ENSG00000198324,ENSG00000204842,ENSG00000011021,ENSG00000116661,ENSG00000132879,ENSG00000177674,ENSG00000127540,ENSG00000129911,ENSG00000133275,ENSG00000181588,ENSG00000185761,ENSG00000205922,ENSG00000267059,ENSG00000107147,ENSG00000122133,ENSG00000122136,ENSG00000122140,ENSG00000130560,ENSG00000160345…
1	TF	Factor: ITF-2; motif: NCACCTGN	TF:M11155	FALSE	5.86e-07	6.23233	3056	838	196	20044	ENSG00000132881,ENSG00000186510,ENSG00000226807,ENSG00000198324,ENSG00000116685,ENSG00000120937,ENSG00000177674,ENSG00000129911,ENSG00000205922,ENSG00000107147,ENSG00000160345,ENSG00000236543,ENSG00000169925,ENSG00000186350,ENSG00000196363,ENSG00000178597,ENSG00000140538,ENSG00000140543,ENSG00000173867,ENSG00000130193,ENSG00000167653,ENSG00000167656,ENSG00000179142,ENSG00000181790,ENSG00000198576…
1	TF	Factor: slug; motif: KCACCTGN	TF:M03565	FALSE	5.86e-07	6.23233	3056	838	196	20044	ENSG00000132881,ENSG00000186510,ENSG00000226807,ENSG00000198324,ENSG00000116685,ENSG00000120937,ENSG00000177674,ENSG00000129911,ENSG00000205922,ENSG00000107147,ENSG00000160345,ENSG00000236543,ENSG00000169925,ENSG00000186350,ENSG00000196363,ENSG00000178597,ENSG00000140538,ENSG00000140543,ENSG00000173867,ENSG00000130193,ENSG00000167653,ENSG00000167656,ENSG00000179142,ENSG00000181790,ENSG00000198576…
1	TF	Factor: TFII-I; motif: RGAGGKAGG	TF:M00706	FALSE	6.22e-07	6.2065	5827	838	327	20044	ENSG00000055070,ENSG00000142627,ENSG00000157191,ENSG00000184908,ENSG00000226807,ENSG00000111249,ENSG00000111252,ENSG00000204842,ENSG00000116661,ENSG00000116685,ENSG00000132879,ENSG00000204624,ENSG00000215910,ENSG00000129911,ENSG00000133243,ENSG00000185988,ENSG00000122136,ENSG00000236543,ENSG00000235106,ENSG00000132405,ENSG00000184985,ENSG00000140538,ENSG00000104499,ENSG00000126233,ENSG00000130193…
1	TF	Factor: ARNTLIKE; motif: NNNSCACGTG; match class: 1	TF:M08868_1	FALSE	6.38e-07	6.19531	2919	838	189	20044	ENSG00000184908,ENSG00000185519,ENSG00000226807,ENSG00000111252,ENSG00000011021,ENSG00000177000,ENSG00000177674,ENSG00000215910,ENSG00000127540,ENSG00000129911,ENSG00000133243,ENSG00000181588,ENSG00000267059,ENSG00000107147,ENSG00000122136,ENSG00000165643,ENSG00000204007,ENSG00000109519,ENSG00000178597,ENSG00000160882,ENSG00000160886,ENSG00000198576,ENSG00000283992,ENSG00000105426,ENSG00000105428…
1	TF	Factor: myogenin; motif: RGCAGSTG	TF:M00712	FALSE	6.46e-07	6.19	7084	838	383	20044	ENSG00000037637,ENSG00000142627,ENSG00000142632,ENSG00000186510,ENSG00000226490,ENSG00000226807,ENSG00000111245,ENSG00000198324,ENSG00000204842,ENSG00000116670,ENSG00000120937,ENSG00000175206,ENSG00000204624,ENSG00000071655,ENSG00000127540,ENSG00000130270,ENSG00000133275,ENSG00000185761,ENSG00000205922,ENSG00000213638,ENSG00000227500,ENSG00000267059,ENSG00000107147,ENSG00000122136,ENSG00000130559…
1	TF	Factor: ZNF850; motif: CNSYGGGAGCCCCTCTCNGGGCTGNCC	TF:M12729	FALSE	6.8e-07	6.16726	1896	838	136	20044	ENSG00000111252,ENSG00000083444,ENSG00000116661,ENSG00000116685,ENSG00000116688,ENSG00000162490,ENSG00000071564,ENSG00000133275,ENSG00000181588,ENSG00000185761,ENSG00000213638,ENSG00000227500,ENSG00000107147,ENSG00000130559,ENSG00000236543,ENSG00000169925,ENSG00000186350,ENSG00000196363,ENSG00000234616,ENSG00000129221,ENSG00000068078,ENSG00000076826,ENSG00000178531,ENSG00000183248,ENSG00000267952…
1	TF	Factor: COUP-TF1; motif: GRGGKSARAGGTCAGNG; match class: 1	TF:M09886_1	FALSE	7.1e-07	6.14893	1091	838	91	20044	ENSG00000185519,ENSG00000226490,ENSG00000226807,ENSG00000111245,ENSG00000111252,ENSG00000162490,ENSG00000185988,ENSG00000122133,ENSG00000148386,ENSG00000104499,ENSG00000160886,ENSG00000095321,ENSG00000066044,ENSG00000076944,ENSG00000174788,ENSG00000130706,ENSG00000100266,ENSG00000100271,ENSG00000099985,ENSG00000100012,ENSG00000133488,ENSG00000173436,ENSG00000131409,ENSG00000142511,ENSG00000142513…
1	TF	Factor: ctcf; motif: CCNCGRKGGCRSTN; match class: 1	TF:M07249_1	FALSE	7.26e-07	6.13934	2143	838	149	20044	ENSG00000226807,ENSG00000111249,ENSG00000111252,ENSG00000011021,ENSG00000116670,ENSG00000204624,ENSG00000071564,ENSG00000071655,ENSG00000129911,ENSG00000130270,ENSG00000133275,ENSG00000160345,ENSG00000196363,ENSG00000173011,ENSG00000173013,ENSG00000140538,ENSG00000181991,ENSG00000259494,ENSG00000167653,ENSG00000163875,ENSG00000013810,ENSG00000068078,ENSG00000168936,ENSG00000185049,ENSG00000148343…
1	TF	Factor: Egr-1; motif: GCGGGGGCGG	TF:M07354	FALSE	7.35e-07	6.13344	8150	838	429	20044	ENSG00000185519,ENSG00000226807,ENSG00000111249,ENSG00000111252,ENSG00000198324,ENSG00000204842,ENSG00000011021,ENSG00000083444,ENSG00000116661,ENSG00000116663,ENSG00000116670,ENSG00000116685,ENSG00000116688,ENSG00000132879,ENSG00000177000,ENSG00000177674,ENSG00000071564,ENSG00000071655,ENSG00000079313,ENSG00000129911,ENSG00000129968,ENSG00000130270,ENSG00000133243,ENSG00000133275,ENSG00000181588…
1	TF	Factor: RUNX3; motif: NRACCGCAAACCGCAN	TF:M04109	FALSE	7.47e-07	6.12669	10005	838	507	20044	ENSG00000055070,ENSG00000157191,ENSG00000226490,ENSG00000111245,ENSG00000111252,ENSG00000198324,ENSG00000011021,ENSG00000083444,ENSG00000116661,ENSG00000116685,ENSG00000120937,ENSG00000132879,ENSG00000162490,ENSG00000177000,ENSG00000204624,ENSG00000079313,ENSG00000129911,ENSG00000133243,ENSG00000133275,ENSG00000181588,ENSG00000205922,ENSG00000213638,ENSG00000227500,ENSG00000107147,ENSG00000122133…
1	TF	Factor: E2F-1; motif: NGGGCGGGARV; match class: 1	TF:M07206_1	FALSE	7.49e-07	6.12548	11184	838	555	20044	ENSG00000037637,ENSG00000055070,ENSG00000142627,ENSG00000185519,ENSG00000226807,ENSG00000111245,ENSG00000111249,ENSG00000111252,ENSG00000198324,ENSG00000204842,ENSG00000011021,ENSG00000083444,ENSG00000116661,ENSG00000116670,ENSG00000116685,ENSG00000116688,ENSG00000132879,ENSG00000162490,ENSG00000177000,ENSG00000177674,ENSG00000204624,ENSG00000215910,ENSG00000071564,ENSG00000071655,ENSG00000079313…
1	TF	Factor: KLF17; motif: NGMCMCRCCCTN	TF:M12188	FALSE	7.82e-07	6.10686	3760	838	230	20044	ENSG00000173641,ENSG00000111249,ENSG00000111252,ENSG00000198324,ENSG00000204842,ENSG00000116661,ENSG00000116670,ENSG00000162490,ENSG00000215910,ENSG00000071655,ENSG00000129911,ENSG00000129968,ENSG00000130270,ENSG00000185761,ENSG00000185988,ENSG00000107147,ENSG00000122133,ENSG00000122140,ENSG00000130559,ENSG00000148386,ENSG00000160345,ENSG00000186350,ENSG00000235106,ENSG00000109519,ENSG00000173011…
1	TF	Factor: HES-7; motif: GNCACGYGNN; match class: 1	TF:M11066_1	FALSE	8.61e-07	6.06482	8345	838	437	20044	ENSG00000157191,ENSG00000184908,ENSG00000185519,ENSG00000226807,ENSG00000111245,ENSG00000111249,ENSG00000111252,ENSG00000204842,ENSG00000011021,ENSG00000116685,ENSG00000116688,ENSG00000120937,ENSG00000162490,ENSG00000175206,ENSG00000177000,ENSG00000177674,ENSG00000215910,ENSG00000071564,ENSG00000071655,ENSG00000127540,ENSG00000129911,ENSG00000133243,ENSG00000133275,ENSG00000181588,ENSG00000185988…
1	TF	Factor: E2A; motif: CACCTGNY	TF:M00973	FALSE	8.93e-07	6.04929	5514	838	312	20044	ENSG00000037637,ENSG00000142627,ENSG00000184908,ENSG00000186510,ENSG00000226490,ENSG00000226807,ENSG00000111249,ENSG00000204842,ENSG00000120937,ENSG00000175206,ENSG00000127540,ENSG00000130270,ENSG00000185761,ENSG00000205922,ENSG00000267059,ENSG00000122133,ENSG00000122136,ENSG00000148386,ENSG00000160345,ENSG00000160349,ENSG00000165643,ENSG00000236543,ENSG00000169925,ENSG00000186350,ENSG00000196363…
1	TF	Factor: AP-2alphaA; motif: ANNGCCTGGSNNT; match class: 1	TF:M01045_1	FALSE	9.18e-07	6.03736	2342	838	159	20044	ENSG00000142632,ENSG00000111249,ENSG00000111252,ENSG00000071655,ENSG00000130270,ENSG00000133243,ENSG00000181588,ENSG00000205922,ENSG00000122133,ENSG00000165643,ENSG00000236543,ENSG00000109519,ENSG00000178597,ENSG00000130193,ENSG00000167653,ENSG00000234616,ENSG00000163875,ENSG00000109685,ENSG00000163950,ENSG00000174137,ENSG00000095321,ENSG00000119383,ENSG00000188483,ENSG00000076826,ENSG00000182566…
1	TF	Factor: EGR1; motif: CGCCCACGCANW; match class: 1	TF:M03896_1	FALSE	9.41e-07	6.02657	2189	838	151	20044	ENSG00000111252,ENSG00000116670,ENSG00000116685,ENSG00000071564,ENSG00000079313,ENSG00000129911,ENSG00000133275,ENSG00000181588,ENSG00000185761,ENSG00000205922,ENSG00000130559,ENSG00000165643,ENSG00000169925,ENSG00000173011,ENSG00000173013,ENSG00000198576,ENSG00000234616,ENSG00000163873,ENSG00000091622,ENSG00000129195,ENSG00000068078,ENSG00000109685,ENSG00000174137,ENSG00000185049,ENSG00000095319…
1	TF	Factor: ZF5; motif: GSGCGCGR	TF:M00716	FALSE	9.5e-07	6.02249	16490	838	753	20044	ENSG00000037637,ENSG00000055070,ENSG00000132881,ENSG00000142627,ENSG00000142632,ENSG00000157191,ENSG00000173641,ENSG00000183888,ENSG00000184908,ENSG00000185519,ENSG00000186510,ENSG00000226807,ENSG00000111245,ENSG00000111249,ENSG00000111252,ENSG00000198324,ENSG00000204842,ENSG00000011021,ENSG00000083444,ENSG00000116661,ENSG00000116663,ENSG00000116670,ENSG00000116685,ENSG00000116688,ENSG00000120937…
1	TF	Factor: MYCN; motif: NNCCACGTGGNN; match class: 1	TF:M09814_1	FALSE	9.5e-07	6.02233	2094	838	146	20044	ENSG00000157191,ENSG00000185519,ENSG00000111252,ENSG00000011021,ENSG00000175206,ENSG00000177000,ENSG00000215910,ENSG00000127540,ENSG00000129911,ENSG00000133243,ENSG00000181588,ENSG00000267059,ENSG00000122136,ENSG00000130560,ENSG00000165643,ENSG00000109519,ENSG00000178597,ENSG00000160886,ENSG00000198576,ENSG00000105426,ENSG00000174137,ENSG00000235007,ENSG00000076944,ENSG00000104980,ENSG00000174788…
1	TF	Factor: MYCN; motif: NNCCACGTGGNN	TF:M09814	FALSE	9.5e-07	6.02233	2094	838	146	20044	ENSG00000157191,ENSG00000185519,ENSG00000111252,ENSG00000011021,ENSG00000175206,ENSG00000177000,ENSG00000215910,ENSG00000127540,ENSG00000129911,ENSG00000133243,ENSG00000181588,ENSG00000267059,ENSG00000122136,ENSG00000130560,ENSG00000165643,ENSG00000109519,ENSG00000178597,ENSG00000160886,ENSG00000198576,ENSG00000105426,ENSG00000174137,ENSG00000235007,ENSG00000076944,ENSG00000104980,ENSG00000174788…
1	TF	Factor: NF-1B; motif: CTGGCASGV; match class: 1	TF:M07051_1	FALSE	9.77e-07	6.01022	448	838	50	20044	ENSG00000173641,ENSG00000079313,ENSG00000186350,ENSG00000288669,ENSG00000130701,ENSG00000100300,ENSG00000142513,ENSG00000124493,ENSG00000186577,ENSG00000100385,ENSG00000166897,ENSG00000132688,ENSG00000082014,ENSG00000213199,ENSG00000187175,ENSG00000188155,ENSG00000189169,ENSG00000205439,ENSG00000205445,ENSG00000212933,ENSG00000212935,ENSG00000215454,ENSG00000215455,ENSG00000221837,ENSG00000221859…
1	TF	Factor: EGR; motif: CGCCCCCGCNN	TF:M08878	FALSE	9.81e-07	6.00837	7724	838	410	20044	ENSG00000173641,ENSG00000185519,ENSG00000226807,ENSG00000111249,ENSG00000111252,ENSG00000198324,ENSG00000204842,ENSG00000011021,ENSG00000116661,ENSG00000116663,ENSG00000116670,ENSG00000116688,ENSG00000132879,ENSG00000162490,ENSG00000177000,ENSG00000177674,ENSG00000071564,ENSG00000071655,ENSG00000129911,ENSG00000129968,ENSG00000133243,ENSG00000133275,ENSG00000181588,ENSG00000185761,ENSG00000205922…
1	TF	Factor: ZIC1; motif: CCCCCCGCTGYGC	TF:M12219	FALSE	9.95e-07	6.00226	864	838	77	20044	ENSG00000142627,ENSG00000185519,ENSG00000111245,ENSG00000116685,ENSG00000120937,ENSG00000162490,ENSG00000071564,ENSG00000205922,ENSG00000186350,ENSG00000181790,ENSG00000163873,ENSG00000105426,ENSG00000091622,ENSG00000179314,ENSG00000109685,ENSG00000076984,ENSG00000178531,ENSG00000186654,ENSG00000248405,ENSG00000182771,ENSG00000149679,ENSG00000239282,ENSG00000116151,ENSG00000157911,ENSG00000157916…
1	TF	Factor: ER-beta; motif: ANNSTGACCYRGNN	TF:M03821	FALSE	1.0397e-06	5.98309	6542	838	358	20044	ENSG00000055070,ENSG00000142632,ENSG00000184908,ENSG00000226807,ENSG00000111245,ENSG00000011021,ENSG00000083444,ENSG00000116661,ENSG00000116688,ENSG00000132879,ENSG00000162490,ENSG00000175206,ENSG00000177000,ENSG00000215910,ENSG00000071564,ENSG00000127540,ENSG00000130270,ENSG00000181588,ENSG00000185761,ENSG00000185988,ENSG00000205922,ENSG00000267059,ENSG00000107147,ENSG00000122133,ENSG00000122136…
1	TF	Factor: Egr-1; motif: NGCGTGCGY; match class: 1	TF:M04950_1	FALSE	1.0926e-06	5.96154	5721	838	321	20044	ENSG00000142627,ENSG00000157191,ENSG00000184908,ENSG00000185519,ENSG00000226807,ENSG00000111252,ENSG00000116670,ENSG00000116688,ENSG00000215910,ENSG00000071564,ENSG00000071655,ENSG00000127540,ENSG00000129911,ENSG00000129968,ENSG00000133243,ENSG00000181588,ENSG00000205922,ENSG00000213638,ENSG00000227500,ENSG00000267059,ENSG00000122136,ENSG00000122140,ENSG00000130559,ENSG00000160345,ENSG00000165643…
1	TF	Factor: ARID4B; motif: NNYCAGCACCNNGGNCAGCGSC	TF:M13125	FALSE	1.2082e-06	5.91786	3715	838	227	20044	ENSG00000132881,ENSG00000083444,ENSG00000120937,ENSG00000162490,ENSG00000175206,ENSG00000204624,ENSG00000071564,ENSG00000071655,ENSG00000129911,ENSG00000129968,ENSG00000133243,ENSG00000133275,ENSG00000185761,ENSG00000205922,ENSG00000122133,ENSG00000130559,ENSG00000130560,ENSG00000148386,ENSG00000160349,ENSG00000196363,ENSG00000132405,ENSG00000173013,ENSG00000184985,ENSG00000130193,ENSG00000160886…
1	TF	Factor: ZF5; motif: NRNGNGCGCGCWN; match class: 1	TF:M00333_1	FALSE	1.2995e-06	5.88622	12784	838	617	20044	ENSG00000037637,ENSG00000132881,ENSG00000142627,ENSG00000157191,ENSG00000173641,ENSG00000183888,ENSG00000184908,ENSG00000185519,ENSG00000186510,ENSG00000226807,ENSG00000111245,ENSG00000111249,ENSG00000111252,ENSG00000198324,ENSG00000204842,ENSG00000083444,ENSG00000116661,ENSG00000116670,ENSG00000116685,ENSG00000116688,ENSG00000120937,ENSG00000132879,ENSG00000162490,ENSG00000177000,ENSG00000177674…
1	TF	Factor: KLF15; motif: RCCACGCCCCCC; match class: 1	TF:M12157_1	FALSE	1.4228e-06	5.84687	838	838	75	20044	ENSG00000142627,ENSG00000111252,ENSG00000071655,ENSG00000129911,ENSG00000129968,ENSG00000169925,ENSG00000109519,ENSG00000198576,ENSG00000163874,ENSG00000105426,ENSG00000174137,ENSG00000076826,ENSG00000076984,ENSG00000104976,ENSG00000142459,ENSG00000178531,ENSG00000267952,ENSG00000099992,ENSG00000109501,ENSG00000141570,ENSG00000131409,ENSG00000204653,ENSG00000157911,ENSG00000162585,ENSG00000171798…
1	TF	Factor: NF-E4; motif: GTGAGGS	TF:M08826	FALSE	1.4765e-06	5.83077	11545	838	568	20044	ENSG00000037637,ENSG00000055070,ENSG00000132881,ENSG00000142632,ENSG00000173641,ENSG00000184908,ENSG00000185519,ENSG00000186510,ENSG00000226490,ENSG00000226807,ENSG00000111245,ENSG00000204842,ENSG00000011021,ENSG00000083444,ENSG00000116661,ENSG00000116670,ENSG00000116685,ENSG00000132879,ENSG00000175206,ENSG00000177000,ENSG00000204624,ENSG00000215910,ENSG00000071564,ENSG00000079313,ENSG00000127540…
1	TF	Factor: c-Myc; motif: CACGTGGC; match class: 1	TF:M03867_1	FALSE	1.5544e-06	5.80844	2751	838	179	20044	ENSG00000185519,ENSG00000011021,ENSG00000175206,ENSG00000177000,ENSG00000177674,ENSG00000215910,ENSG00000127540,ENSG00000129911,ENSG00000133243,ENSG00000267059,ENSG00000122136,ENSG00000122140,ENSG00000130560,ENSG00000160345,ENSG00000165643,ENSG00000198576,ENSG00000105426,ENSG00000105428,ENSG00000127663,ENSG00000095319,ENSG00000095321,ENSG00000235007,ENSG00000076944,ENSG00000090674,ENSG00000104980…
1	TF	Factor: NR1B1:RXR-ALPHA; motif: RRGGTCANNNNNRGGTCA; match class: 1	TF:M08964_1	FALSE	1.6912e-06	5.77182	1847	838	132	20044	ENSG00000184908,ENSG00000185519,ENSG00000186510,ENSG00000204842,ENSG00000116661,ENSG00000132879,ENSG00000127540,ENSG00000133275,ENSG00000267059,ENSG00000122133,ENSG00000236543,ENSG00000186350,ENSG00000126233,ENSG00000181790,ENSG00000197353,ENSG00000105428,ENSG00000179314,ENSG00000013810,ENSG00000168936,ENSG00000148341,ENSG00000090674,ENSG00000142459,ENSG00000198816,ENSG00000267952,ENSG00000288669…
1	TF	Factor: ZFX; motif: SGGCCNCR; match class: 1	TF:M10121_1	FALSE	1.7945e-06	5.74605	826	838	74	20044	ENSG00000142627,ENSG00000111252,ENSG00000116661,ENSG00000116670,ENSG00000132879,ENSG00000129911,ENSG00000130270,ENSG00000133243,ENSG00000180155,ENSG00000284505,ENSG00000163950,ENSG00000174137,ENSG00000066044,ENSG00000076984,ENSG00000130703,ENSG00000149657,ENSG00000186732,ENSG00000040487,ENSG00000053371,ENSG00000127884,ENSG00000148803,ENSG00000151651,ENSG00000082014,ENSG00000106615,ENSG00000196814…
1	TF	Factor: NF1C; motif: WGCCARR	TF:M09763	FALSE	2.0619e-06	5.68574	11040	838	547	20044	ENSG00000037637,ENSG00000055070,ENSG00000132881,ENSG00000142632,ENSG00000173641,ENSG00000183888,ENSG00000184908,ENSG00000185519,ENSG00000186510,ENSG00000187144,ENSG00000226490,ENSG00000111249,ENSG00000198324,ENSG00000204842,ENSG00000011021,ENSG00000083444,ENSG00000116661,ENSG00000116688,ENSG00000120937,ENSG00000132879,ENSG00000162490,ENSG00000177000,ENSG00000177674,ENSG00000204624,ENSG00000215910…
1	TF	Factor: GLI; motif: NTGGGTGGTN	TF:M07292	FALSE	2.0742e-06	5.68314	5906	838	328	20044	ENSG00000037637,ENSG00000055070,ENSG00000132881,ENSG00000142632,ENSG00000183888,ENSG00000184908,ENSG00000187144,ENSG00000226490,ENSG00000111252,ENSG00000204842,ENSG00000083444,ENSG00000116663,ENSG00000204624,ENSG00000215910,ENSG00000071564,ENSG00000079313,ENSG00000129911,ENSG00000130270,ENSG00000133243,ENSG00000133275,ENSG00000185761,ENSG00000185988,ENSG00000107147,ENSG00000130559,ENSG00000130560…
1	TF	Factor: SATB2; motif: GSCGCTGTCCNNGGTGCTGN; match class: 1	TF:M12660_1	FALSE	2.1568e-06	5.66619	1378	838	106	20044	ENSG00000226490,ENSG00000120937,ENSG00000181588,ENSG00000185761,ENSG00000205922,ENSG00000130560,ENSG00000186350,ENSG00000196363,ENSG00000109519,ENSG00000130193,ENSG00000283992,ENSG00000105426,ENSG00000105428,ENSG00000076944,ENSG00000056487,ENSG00000186654,ENSG00000248405,ENSG00000182771,ENSG00000101180,ENSG00000130699,ENSG00000149679,ENSG00000112562,ENSG00000077549,ENSG00000162482,ENSG00000211454…
1	TF	Factor: ZNF450; motif: NNGGTCCTGGMAGNK	TF:M12706	FALSE	2.3265e-06	5.6333	2217	838	151	20044	ENSG00000037637,ENSG00000198324,ENSG00000129911,ENSG00000129968,ENSG00000130270,ENSG00000133275,ENSG00000107147,ENSG00000122133,ENSG00000122140,ENSG00000130559,ENSG00000160349,ENSG00000186350,ENSG00000196363,ENSG00000167656,ENSG00000181790,ENSG00000105426,ENSG00000105428,ENSG00000013810,ENSG00000168924,ENSG00000168936,ENSG00000095321,ENSG00000119383,ENSG00000104918,ENSG00000142459,ENSG00000198816…
1	TF	Factor: CTCF; motif: WGCGCCMYCTAGYGGYN	TF:M03895	FALSE	2.3496e-06	5.629	9488	838	483	20044	ENSG00000037637,ENSG00000055070,ENSG00000142627,ENSG00000157191,ENSG00000173641,ENSG00000185519,ENSG00000226807,ENSG00000111249,ENSG00000111252,ENSG00000198324,ENSG00000204842,ENSG00000083444,ENSG00000116661,ENSG00000116663,ENSG00000116670,ENSG00000132879,ENSG00000162490,ENSG00000177674,ENSG00000204624,ENSG00000215910,ENSG00000071564,ENSG00000071655,ENSG00000079313,ENSG00000129911,ENSG00000129968…
1	TF	Factor: AP-4:Max; motif: NCAGCTGNNNNNNNCACGTGN	TF:M08674	FALSE	2.3953e-06	5.62064	11747	838	575	20044	ENSG00000037637,ENSG00000055070,ENSG00000132881,ENSG00000142627,ENSG00000183888,ENSG00000184908,ENSG00000185519,ENSG00000186510,ENSG00000187144,ENSG00000226807,ENSG00000111245,ENSG00000111249,ENSG00000204842,ENSG00000011021,ENSG00000116670,ENSG00000116685,ENSG00000120937,ENSG00000175206,ENSG00000177674,ENSG00000071564,ENSG00000071655,ENSG00000079313,ENSG00000127540,ENSG00000185761,ENSG00000185988…
1	TF	Factor: TCF-1; motif: ACATCGRGRCGCTGW	TF:M11603	FALSE	2.6275e-06	5.58046	16683	838	758	20044	ENSG00000037637,ENSG00000055070,ENSG00000132881,ENSG00000142627,ENSG00000142632,ENSG00000157191,ENSG00000173641,ENSG00000184908,ENSG00000185519,ENSG00000186510,ENSG00000226807,ENSG00000111245,ENSG00000111249,ENSG00000111252,ENSG00000198324,ENSG00000204842,ENSG00000011021,ENSG00000083444,ENSG00000116661,ENSG00000116663,ENSG00000116670,ENSG00000116685,ENSG00000116688,ENSG00000120937,ENSG00000132879…
1	TF	Factor: TFAP2C; motif: NGCCTGGCN	TF:M04154	FALSE	2.6998e-06	5.56867	3335	838	207	20044	ENSG00000037637,ENSG00000055070,ENSG00000142632,ENSG00000111249,ENSG00000111252,ENSG00000079313,ENSG00000133243,ENSG00000122133,ENSG00000122140,ENSG00000148386,ENSG00000160345,ENSG00000236543,ENSG00000196363,ENSG00000109519,ENSG00000140543,ENSG00000173867,ENSG00000130193,ENSG00000167653,ENSG00000234616,ENSG00000163875,ENSG00000068078,ENSG00000163950,ENSG00000168936,ENSG00000095319,ENSG00000148341…
1	TF	Factor: ER-alpha; motif: GGNNNNNNTGACCYN	TF:M03820	FALSE	2.8466e-06	5.54568	2792	838	180	20044	ENSG00000132881,ENSG00000142627,ENSG00000184908,ENSG00000185519,ENSG00000186510,ENSG00000187144,ENSG00000226490,ENSG00000226807,ENSG00000083444,ENSG00000116661,ENSG00000132879,ENSG00000175206,ENSG00000071564,ENSG00000127540,ENSG00000185761,ENSG00000205922,ENSG00000267059,ENSG00000122133,ENSG00000122140,ENSG00000148386,ENSG00000165643,ENSG00000132405,ENSG00000178597,ENSG00000184985,ENSG00000160886…
1	TF	Factor: ctcf; motif: CCRSCAGGGGGCGCN	TF:M10426	FALSE	2.8759e-06	5.54123	9595	838	487	20044	ENSG00000037637,ENSG00000055070,ENSG00000142627,ENSG00000142632,ENSG00000157191,ENSG00000185519,ENSG00000226807,ENSG00000111249,ENSG00000111252,ENSG00000198324,ENSG00000011021,ENSG00000116661,ENSG00000116663,ENSG00000116670,ENSG00000116685,ENSG00000116688,ENSG00000132879,ENSG00000177674,ENSG00000204624,ENSG00000071564,ENSG00000071655,ENSG00000079313,ENSG00000129911,ENSG00000129968,ENSG00000130270…
1	TF	Factor: TFAP2A; motif: NNNGCCTCAGGCNN	TF:M12485	FALSE	2.9688e-06	5.52742	6459	838	352	20044	ENSG00000037637,ENSG00000173641,ENSG00000186510,ENSG00000226490,ENSG00000111245,ENSG00000111249,ENSG00000111252,ENSG00000120937,ENSG00000175206,ENSG00000071655,ENSG00000127540,ENSG00000130270,ENSG00000133243,ENSG00000181588,ENSG00000185988,ENSG00000213638,ENSG00000227500,ENSG00000267059,ENSG00000107147,ENSG00000122133,ENSG00000122136,ENSG00000130559,ENSG00000160349,ENSG00000165643,ENSG00000204007…
1	TF	Factor: ZNF684; motif: MAAGGGGTGGACTGT	TF:M10550	FALSE	3.0824e-06	5.51111	15565	838	719	20044	ENSG00000037637,ENSG00000142627,ENSG00000142632,ENSG00000173641,ENSG00000183888,ENSG00000184908,ENSG00000185519,ENSG00000186510,ENSG00000187144,ENSG00000226490,ENSG00000226807,ENSG00000111245,ENSG00000111249,ENSG00000198324,ENSG00000204842,ENSG00000083444,ENSG00000116661,ENSG00000116663,ENSG00000116670,ENSG00000116685,ENSG00000116688,ENSG00000120937,ENSG00000132879,ENSG00000162490,ENSG00000175206…
1	TF	Factor: EGR-1; motif: TGCGTGGGCGK; match class: 1	TF:M01972_1	FALSE	3.29e-06	5.4828	1533	838	114	20044	ENSG00000198324,ENSG00000116670,ENSG00000116685,ENSG00000071564,ENSG00000129911,ENSG00000133275,ENSG00000181588,ENSG00000130559,ENSG00000198576,ENSG00000234616,ENSG00000163873,ENSG00000163874,ENSG00000105426,ENSG00000129195,ENSG00000068078,ENSG00000185049,ENSG00000095319,ENSG00000076984,ENSG00000104976,ENSG00000181029,ENSG00000130699,ENSG00000130700,ENSG00000130703,ENSG00000099992,ENSG00000074211…
1	TF	Factor: SMAD4; motif: GKSRKKCAGMCANCY; match class: 1	TF:M00733_1	FALSE	3.4747e-06	5.45909	2859	838	183	20044	ENSG00000055070,ENSG00000173641,ENSG00000183888,ENSG00000226490,ENSG00000111245,ENSG00000120937,ENSG00000162490,ENSG00000175206,ENSG00000215910,ENSG00000127540,ENSG00000133243,ENSG00000185988,ENSG00000267059,ENSG00000236543,ENSG00000186350,ENSG00000109519,ENSG00000173011,ENSG00000173013,ENSG00000140538,ENSG00000104499,ENSG00000126233,ENSG00000181790,ENSG00000197353,ENSG00000198576,ENSG00000105428…
1	TF	Factor: RELA; motif: GGGRMTKYCCC	TF:M12657	FALSE	3.6975e-06	5.4321	6470	838	352	20044	ENSG00000157191,ENSG00000173641,ENSG00000183888,ENSG00000184908,ENSG00000186510,ENSG00000226490,ENSG00000226807,ENSG00000111249,ENSG00000116661,ENSG00000120937,ENSG00000162490,ENSG00000175206,ENSG00000215910,ENSG00000071655,ENSG00000079313,ENSG00000129968,ENSG00000133243,ENSG00000133275,ENSG00000185761,ENSG00000107147,ENSG00000122133,ENSG00000130560,ENSG00000160349,ENSG00000236543,ENSG00000169925…
1	TF	Factor: c-Myc; motif: NCCACGTGCNN; match class: 1	TF:M09992_1	FALSE	3.7622e-06	5.42455	1665	838	121	20044	ENSG00000185519,ENSG00000111252,ENSG00000011021,ENSG00000175206,ENSG00000177674,ENSG00000127540,ENSG00000129911,ENSG00000267059,ENSG00000122136,ENSG00000130560,ENSG00000165643,ENSG00000204007,ENSG00000196363,ENSG00000198576,ENSG00000105426,ENSG00000235007,ENSG00000076944,ENSG00000104980,ENSG00000174788,ENSG00000181029,ENSG00000100266,ENSG00000100290,ENSG00000099985,ENSG00000100012,ENSG00000152969…
1	TF	Factor: E2F3; motif: NNRGMKGGAR; match class: 1	TF:M12598_1	FALSE	3.8787e-06	5.41131	7152	838	382	20044	ENSG00000055070,ENSG00000142627,ENSG00000142632,ENSG00000185519,ENSG00000111245,ENSG00000111249,ENSG00000111252,ENSG00000204842,ENSG00000083444,ENSG00000116661,ENSG00000116670,ENSG00000116688,ENSG00000132879,ENSG00000162490,ENSG00000177674,ENSG00000204624,ENSG00000215910,ENSG00000071564,ENSG00000127540,ENSG00000129911,ENSG00000133243,ENSG00000133275,ENSG00000181588,ENSG00000185761,ENSG00000185988…
1	TF	Factor: E47; motif: VSNGCAGGTGKNCNN	TF:M00002	FALSE	3.9848e-06	5.39959	2448	838	162	20044	ENSG00000142627,ENSG00000183888,ENSG00000226490,ENSG00000226807,ENSG00000011021,ENSG00000116663,ENSG00000175206,ENSG00000177000,ENSG00000129911,ENSG00000181588,ENSG00000184985,ENSG00000140543,ENSG00000173867,ENSG00000126233,ENSG00000167653,ENSG00000198576,ENSG00000163873,ENSG00000105428,ENSG00000091622,ENSG00000185049,ENSG00000148341,ENSG00000148343,ENSG00000032444,ENSG00000104976,ENSG00000174788…
1	TF	Factor: GCMa; motif: RTGCGGGTN; match class: 1	TF:M11595_1	FALSE	4.2477e-06	5.37185	5963	838	329	20044	ENSG00000132881,ENSG00000142627,ENSG00000173641,ENSG00000184908,ENSG00000185519,ENSG00000226807,ENSG00000111252,ENSG00000011021,ENSG00000083444,ENSG00000116661,ENSG00000116670,ENSG00000120937,ENSG00000132879,ENSG00000175206,ENSG00000204624,ENSG00000215910,ENSG00000071564,ENSG00000129911,ENSG00000181588,ENSG00000185761,ENSG00000185988,ENSG00000205922,ENSG00000107147,ENSG00000122133,ENSG00000160345…
1	TF	Factor: T3R-beta; motif: NNRGGTCRTGACCYNN	TF:M11815	FALSE	4.2839e-06	5.36817	5412	838	304	20044	ENSG00000055070,ENSG00000183888,ENSG00000184908,ENSG00000186510,ENSG00000226807,ENSG00000198324,ENSG00000083444,ENSG00000116663,ENSG00000116685,ENSG00000116688,ENSG00000120937,ENSG00000175206,ENSG00000177674,ENSG00000071655,ENSG00000079313,ENSG00000127540,ENSG00000129968,ENSG00000130270,ENSG00000133275,ENSG00000181588,ENSG00000185761,ENSG00000185988,ENSG00000205922,ENSG00000213638,ENSG00000227500…
1	TF	Factor: SP3; motif: NCCACGCCCMC	TF:M03921	FALSE	4.4088e-06	5.35568	3955	838	236	20044	ENSG00000142627,ENSG00000111252,ENSG00000198324,ENSG00000083444,ENSG00000116661,ENSG00000116670,ENSG00000132879,ENSG00000162490,ENSG00000215910,ENSG00000071655,ENSG00000129911,ENSG00000129968,ENSG00000181588,ENSG00000107147,ENSG00000122133,ENSG00000122140,ENSG00000130559,ENSG00000109519,ENSG00000173011,ENSG00000173013,ENSG00000178597,ENSG00000140538,ENSG00000167656,ENSG00000180155,ENSG00000181790…
1	TF	Factor: NGFI-C; motif: WTGCGTGGGYGG; match class: 1	TF:M00244_1	FALSE	4.5519e-06	5.34181	1838	838	130	20044	ENSG00000226490,ENSG00000111252,ENSG00000198324,ENSG00000116661,ENSG00000116670,ENSG00000116685,ENSG00000071564,ENSG00000129911,ENSG00000133275,ENSG00000181588,ENSG00000185761,ENSG00000130559,ENSG00000236543,ENSG00000140538,ENSG00000181790,ENSG00000198576,ENSG00000234616,ENSG00000163873,ENSG00000091622,ENSG00000129195,ENSG00000068078,ENSG00000185049,ENSG00000095319,ENSG00000076984,ENSG00000104976…
1	TF	Factor: egr-3; motif: GTGGGY	TF:M03818	FALSE	4.6678e-06	5.33089	13660	838	648	20044	ENSG00000037637,ENSG00000055070,ENSG00000132881,ENSG00000142627,ENSG00000142632,ENSG00000157191,ENSG00000183888,ENSG00000184908,ENSG00000185519,ENSG00000187144,ENSG00000226490,ENSG00000226807,ENSG00000111252,ENSG00000198324,ENSG00000204842,ENSG00000011021,ENSG00000083444,ENSG00000116661,ENSG00000116663,ENSG00000116670,ENSG00000116685,ENSG00000120937,ENSG00000132879,ENSG00000177000,ENSG00000204624…
1	TF	Factor: sin3A; motif: TGTCCNNGGTGCTG	TF:M04756	FALSE	4.693e-06	5.32855	14486	838	679	20044	ENSG00000037637,ENSG00000132881,ENSG00000142632,ENSG00000157191,ENSG00000173641,ENSG00000183888,ENSG00000184908,ENSG00000186510,ENSG00000187144,ENSG00000226490,ENSG00000226807,ENSG00000111245,ENSG00000111249,ENSG00000198324,ENSG00000204842,ENSG00000011021,ENSG00000083444,ENSG00000116661,ENSG00000116670,ENSG00000116685,ENSG00000116688,ENSG00000120937,ENSG00000175206,ENSG00000177000,ENSG00000177674…
1	TF	Factor: LKLF; motif: CNCCACCCS	TF:M08819	FALSE	4.8331e-06	5.31577	5792	838	321	20044	ENSG00000037637,ENSG00000055070,ENSG00000142627,ENSG00000173641,ENSG00000185519,ENSG00000226490,ENSG00000111245,ENSG00000011021,ENSG00000116661,ENSG00000116663,ENSG00000120937,ENSG00000132879,ENSG00000215910,ENSG00000071564,ENSG00000079313,ENSG00000130270,ENSG00000133275,ENSG00000181588,ENSG00000185761,ENSG00000107147,ENSG00000122136,ENSG00000165643,ENSG00000236543,ENSG00000186350,ENSG00000109519…
1	TF	Factor: Myc; motif: CACGTGS; match class: 1	TF:M00799_1	FALSE	5.1213e-06	5.29062	2773	838	178	20044	ENSG00000184908,ENSG00000185519,ENSG00000226807,ENSG00000111252,ENSG00000011021,ENSG00000175206,ENSG00000177674,ENSG00000215910,ENSG00000127540,ENSG00000129911,ENSG00000133243,ENSG00000181588,ENSG00000267059,ENSG00000107147,ENSG00000122136,ENSG00000130560,ENSG00000165643,ENSG00000204007,ENSG00000109519,ENSG00000178597,ENSG00000160882,ENSG00000160886,ENSG00000198576,ENSG00000283992,ENSG00000105426…
1	TF	Factor: WT1; motif: SMCNCCNSC	TF:M01118	FALSE	5.1565e-06	5.28765	7030	838	376	20044	ENSG00000037637,ENSG00000184908,ENSG00000185519,ENSG00000226807,ENSG00000111249,ENSG00000111252,ENSG00000204842,ENSG00000083444,ENSG00000116663,ENSG00000116670,ENSG00000116685,ENSG00000162490,ENSG00000175206,ENSG00000177000,ENSG00000177674,ENSG00000204624,ENSG00000215910,ENSG00000071564,ENSG00000071655,ENSG00000127540,ENSG00000129911,ENSG00000133243,ENSG00000133275,ENSG00000181588,ENSG00000185761…
1	TF	Factor: DATF1; motif: SNGGRRGCWGNGGG	TF:M09724	FALSE	5.2003e-06	5.28398	8605	838	444	20044	ENSG00000037637,ENSG00000132881,ENSG00000226490,ENSG00000226807,ENSG00000111249,ENSG00000111252,ENSG00000204842,ENSG00000011021,ENSG00000116663,ENSG00000116670,ENSG00000116685,ENSG00000120937,ENSG00000175206,ENSG00000177674,ENSG00000071564,ENSG00000071655,ENSG00000127540,ENSG00000129911,ENSG00000129968,ENSG00000130270,ENSG00000133243,ENSG00000133275,ENSG00000181588,ENSG00000185988,ENSG00000205922…
1	TF	Factor: LRF; motif: NGGNGGGTYN	TF:M04617	FALSE	5.6023e-06	5.25164	6289	838	343	20044	ENSG00000037637,ENSG00000055070,ENSG00000187144,ENSG00000226490,ENSG00000226807,ENSG00000111252,ENSG00000011021,ENSG00000116670,ENSG00000120937,ENSG00000177000,ENSG00000177674,ENSG00000204624,ENSG00000215910,ENSG00000071564,ENSG00000129968,ENSG00000133275,ENSG00000181588,ENSG00000185988,ENSG00000205922,ENSG00000107147,ENSG00000122140,ENSG00000130559,ENSG00000160345,ENSG00000165643,ENSG00000236543…
1	TF	Factor: S; motif: NNRGCAGGTGCNNNN; match class: 1	TF:M10528_1	FALSE	5.6214e-06	5.25016	782	838	70	20044	ENSG00000142627,ENSG00000226807,ENSG00000129911,ENSG00000126233,ENSG00000167656,ENSG00000181790,ENSG00000198576,ENSG00000179314,ENSG00000185049,ENSG00000148341,ENSG00000076944,ENSG00000182566,ENSG00000183248,ENSG00000269711,ENSG00000130702,ENSG00000149679,ENSG00000112562,ENSG00000067606,ENSG00000157933,ENSG00000187730,ENSG00000151651,ENSG00000171794,ENSG00000203772,ENSG00000254536,ENSG00000167632…
1	TF	Factor: NF1C; motif: WGCCARR; match class: 1	TF:M09763_1	FALSE	5.7399e-06	5.2411	4325	838	253	20044	ENSG00000037637,ENSG00000132881,ENSG00000142632,ENSG00000184908,ENSG00000186510,ENSG00000187144,ENSG00000198324,ENSG00000011021,ENSG00000083444,ENSG00000162490,ENSG00000177000,ENSG00000177674,ENSG00000204624,ENSG00000079313,ENSG00000127540,ENSG00000185761,ENSG00000185988,ENSG00000213638,ENSG00000227500,ENSG00000267059,ENSG00000107147,ENSG00000122136,ENSG00000196363,ENSG00000178597,ENSG00000184985…
1	TF	Factor: RELA; motif: GGGRMTKYCCC; match class: 1	TF:M12657_1	FALSE	5.8535e-06	5.23259	1530	838	113	20044	ENSG00000157191,ENSG00000173641,ENSG00000116661,ENSG00000162490,ENSG00000079313,ENSG00000133275,ENSG00000160349,ENSG00000186350,ENSG00000197353,ENSG00000127663,ENSG00000185049,ENSG00000032444,ENSG00000267952,ENSG00000186654,ENSG00000248405,ENSG00000101180,ENSG00000130701,ENSG00000130702,ENSG00000149657,ENSG00000099992,ENSG00000248751,ENSG00000053372,ENSG00000127463,ENSG00000127481,ENSG00000173436…
1	TF	Factor: Hey2; motif: NNCACGYGNN; match class: 1	TF:M11052_1	FALSE	6.0183e-06	5.22052	9732	838	491	20044	ENSG00000132881,ENSG00000157191,ENSG00000184908,ENSG00000185519,ENSG00000186510,ENSG00000226807,ENSG00000111245,ENSG00000111249,ENSG00000111252,ENSG00000204842,ENSG00000011021,ENSG00000116685,ENSG00000116688,ENSG00000120937,ENSG00000162490,ENSG00000175206,ENSG00000177000,ENSG00000177674,ENSG00000204624,ENSG00000215910,ENSG00000071564,ENSG00000071655,ENSG00000127540,ENSG00000129911,ENSG00000129968…
1	TF	Factor: CSX; motif: NKRAGWGS	TF:M10008	FALSE	6.1881e-06	5.20845	10388	838	518	20044	ENSG00000055070,ENSG00000132881,ENSG00000173641,ENSG00000184908,ENSG00000186510,ENSG00000226490,ENSG00000226807,ENSG00000111245,ENSG00000111249,ENSG00000111252,ENSG00000011021,ENSG00000083444,ENSG00000116661,ENSG00000116670,ENSG00000116685,ENSG00000116688,ENSG00000120937,ENSG00000132879,ENSG00000162490,ENSG00000175206,ENSG00000177000,ENSG00000204624,ENSG00000215910,ENSG00000071655,ENSG00000079313…
1	TF	Factor: Elk-1:Pax-5; motif: ACCGGAACYACGCWTSANYG	TF:M08225	FALSE	6.4015e-06	5.19372	14314	838	672	20044	ENSG00000055070,ENSG00000132881,ENSG00000142627,ENSG00000157191,ENSG00000173641,ENSG00000183888,ENSG00000184908,ENSG00000185519,ENSG00000186510,ENSG00000226490,ENSG00000226807,ENSG00000111252,ENSG00000198324,ENSG00000204842,ENSG00000011021,ENSG00000083444,ENSG00000116661,ENSG00000116663,ENSG00000116670,ENSG00000116685,ENSG00000116688,ENSG00000120937,ENSG00000132879,ENSG00000162490,ENSG00000177000…
1	TF	Factor: IRX2a; motif: ACRYGNNNCRYGT	TF:M11022	FALSE	6.5816e-06	5.18167	9737	838	491	20044	ENSG00000037637,ENSG00000055070,ENSG00000132881,ENSG00000157191,ENSG00000184908,ENSG00000186510,ENSG00000111249,ENSG00000111252,ENSG00000198324,ENSG00000204842,ENSG00000116661,ENSG00000116663,ENSG00000116670,ENSG00000116685,ENSG00000116688,ENSG00000120937,ENSG00000132879,ENSG00000162490,ENSG00000175206,ENSG00000177674,ENSG00000071564,ENSG00000071655,ENSG00000127540,ENSG00000129911,ENSG00000129968…
1	TF	Factor: Egr-1; motif: GCGGGGGCGG	TF:M01873	FALSE	7.248e-06	5.13978	6934	838	371	20044	ENSG00000185519,ENSG00000226807,ENSG00000111249,ENSG00000111252,ENSG00000198324,ENSG00000204842,ENSG00000011021,ENSG00000116661,ENSG00000116663,ENSG00000116670,ENSG00000116685,ENSG00000116688,ENSG00000132879,ENSG00000177000,ENSG00000177674,ENSG00000071564,ENSG00000071655,ENSG00000079313,ENSG00000129911,ENSG00000129968,ENSG00000133243,ENSG00000133275,ENSG00000181588,ENSG00000185761,ENSG00000205922…
1	TF	Factor: egr-3; motif: GTGGGY; match class: 1	TF:M03818_1	FALSE	7.4084e-06	5.13028	6867	838	368	20044	ENSG00000037637,ENSG00000132881,ENSG00000142632,ENSG00000157191,ENSG00000183888,ENSG00000184908,ENSG00000185519,ENSG00000226490,ENSG00000226807,ENSG00000111252,ENSG00000198324,ENSG00000204842,ENSG00000116663,ENSG00000116670,ENSG00000215910,ENSG00000071564,ENSG00000127540,ENSG00000130270,ENSG00000133243,ENSG00000185761,ENSG00000213638,ENSG00000227500,ENSG00000267059,ENSG00000107147,ENSG00000122133…
1	TF	Factor: ESR1; motif: STGACCTN	TF:M12602	FALSE	7.4336e-06	5.1288	3395	838	208	20044	ENSG00000142627,ENSG00000142632,ENSG00000185519,ENSG00000186510,ENSG00000226490,ENSG00000226807,ENSG00000111252,ENSG00000011021,ENSG00000177000,ENSG00000204624,ENSG00000133243,ENSG00000107147,ENSG00000122133,ENSG00000122136,ENSG00000122140,ENSG00000148386,ENSG00000160345,ENSG00000196363,ENSG00000178597,ENSG00000104499,ENSG00000126233,ENSG00000130193,ENSG00000167656,ENSG00000163874,ENSG00000129195…
1	TF	Factor: TFAP2B; motif: NGCCCNNRGGCA	TF:M04149	FALSE	7.8725e-06	5.10388	2373	838	157	20044	ENSG00000185519,ENSG00000111249,ENSG00000111252,ENSG00000204842,ENSG00000175206,ENSG00000133275,ENSG00000181588,ENSG00000185761,ENSG00000122133,ENSG00000165643,ENSG00000132405,ENSG00000184985,ENSG00000104499,ENSG00000126233,ENSG00000130193,ENSG00000160886,ENSG00000197353,ENSG00000198576,ENSG00000105428,ENSG00000129221,ENSG00000148343,ENSG00000188483,ENSG00000076826,ENSG00000090674,ENSG00000142459…
1	TF	Factor: Tcfap2e; motif: TGCCCYNNGGCN	TF:M11476	FALSE	8.0011e-06	5.09685	2354	838	156	20044	ENSG00000120937,ENSG00000162490,ENSG00000175206,ENSG00000133275,ENSG00000185761,ENSG00000205922,ENSG00000148386,ENSG00000160345,ENSG00000165643,ENSG00000236543,ENSG00000140543,ENSG00000173867,ENSG00000197353,ENSG00000163875,ENSG00000105428,ENSG00000129221,ENSG00000235007,ENSG00000090674,ENSG00000142459,ENSG00000174788,ENSG00000267952,ENSG00000268614,ENSG00000056487,ENSG00000101182,ENSG00000130699…
1	TF	Factor: LKLF; motif: CNCCACCCS; match class: 1	TF:M08819_1	FALSE	8.9302e-06	5.04914	1615	838	117	20044	ENSG00000173641,ENSG00000111245,ENSG00000116661,ENSG00000116663,ENSG00000132879,ENSG00000181588,ENSG00000185761,ENSG00000122136,ENSG00000165643,ENSG00000109519,ENSG00000184985,ENSG00000140538,ENSG00000167656,ENSG00000197353,ENSG00000091622,ENSG00000179314,ENSG00000171017,ENSG00000174788,ENSG00000260001,ENSG00000241484,ENSG00000101180,ENSG00000130702,ENSG00000149679,ENSG00000099992,ENSG00000239282…
1	TF	Factor: AhR:Arnt; motif: GRGKATYGCGTGMCWNSCC	TF:M00237	FALSE	8.946e-06	5.04837	6515	838	352	20044	ENSG00000055070,ENSG00000184908,ENSG00000226807,ENSG00000111252,ENSG00000198324,ENSG00000011021,ENSG00000083444,ENSG00000116663,ENSG00000116685,ENSG00000177000,ENSG00000215910,ENSG00000071564,ENSG00000071655,ENSG00000133275,ENSG00000181588,ENSG00000185988,ENSG00000213638,ENSG00000227500,ENSG00000122140,ENSG00000130559,ENSG00000160345,ENSG00000165643,ENSG00000186350,ENSG00000196363,ENSG00000109519…
1	TF	Factor: HES-7; motif: GNCACGYGNN	TF:M11066	FALSE	8.9879e-06	5.04634	11745	838	572	20044	ENSG00000037637,ENSG00000132881,ENSG00000142627,ENSG00000157191,ENSG00000184908,ENSG00000185519,ENSG00000226807,ENSG00000111245,ENSG00000111249,ENSG00000111252,ENSG00000204842,ENSG00000011021,ENSG00000116663,ENSG00000116670,ENSG00000116685,ENSG00000116688,ENSG00000120937,ENSG00000162490,ENSG00000175206,ENSG00000177000,ENSG00000177674,ENSG00000204624,ENSG00000215910,ENSG00000071564,ENSG00000071655…
1	TF	Factor: Egr-1; motif: NNNNNGYGKGGGNGGGNN; match class: 1	TF:M09603_1	FALSE	9.0395e-06	5.04385	1378	838	104	20044	ENSG00000055070,ENSG00000204842,ENSG00000116661,ENSG00000116670,ENSG00000132879,ENSG00000071564,ENSG00000133243,ENSG00000133275,ENSG00000181588,ENSG00000107147,ENSG00000130559,ENSG00000234616,ENSG00000163875,ENSG00000129195,ENSG00000179314,ENSG00000109685,ENSG00000185049,ENSG00000076984,ENSG00000104976,ENSG00000178531,ENSG00000241484,ENSG00000101180,ENSG00000130699,ENSG00000130703,ENSG00000149657…
1	TF	Factor: Egr-1; motif: CCGCCCMCG; match class: 1	TF:M04797_1	FALSE	1.0121e-05	4.99476	1637	838	118	20044	ENSG00000198324,ENSG00000083444,ENSG00000116670,ENSG00000071564,ENSG00000129911,ENSG00000133243,ENSG00000181588,ENSG00000130559,ENSG00000181790,ENSG00000163874,ENSG00000129195,ENSG00000185049,ENSG00000095319,ENSG00000076826,ENSG00000104976,ENSG00000178531,ENSG00000056487,ENSG00000186654,ENSG00000248405,ENSG00000130699,ENSG00000130702,ENSG00000130703,ENSG00000130706,ENSG00000149657,ENSG00000074211…
1	TF	Factor: E2F-1:Elk-1; motif: SGCGCSNMCGGAAGT	TF:M08205	FALSE	1.0195e-05	4.9916	14824	838	690	20044	ENSG00000037637,ENSG00000055070,ENSG00000132881,ENSG00000142627,ENSG00000157191,ENSG00000173641,ENSG00000183888,ENSG00000185519,ENSG00000111249,ENSG00000111252,ENSG00000198324,ENSG00000204842,ENSG00000011021,ENSG00000083444,ENSG00000116661,ENSG00000116663,ENSG00000116670,ENSG00000116685,ENSG00000116688,ENSG00000132879,ENSG00000162490,ENSG00000177000,ENSG00000177674,ENSG00000204624,ENSG00000071564…
1	TF	Factor: N-Myc; motif: NGCCACGTGSNN	TF:M09991	FALSE	1.0962e-05	4.9601	1864	838	130	20044	ENSG00000157191,ENSG00000111252,ENSG00000011021,ENSG00000116688,ENSG00000120937,ENSG00000175206,ENSG00000177000,ENSG00000177674,ENSG00000215910,ENSG00000127540,ENSG00000129911,ENSG00000133243,ENSG00000181588,ENSG00000267059,ENSG00000122136,ENSG00000165643,ENSG00000178597,ENSG00000160886,ENSG00000167656,ENSG00000198576,ENSG00000234616,ENSG00000105426,ENSG00000127663,ENSG00000174137,ENSG00000095319…
1	TF	Factor: AP-4; motif: WGARYCAGCTGYGGNCNK; match class: 1	TF:M00005_1	FALSE	1.1452e-05	4.94113	1031	838	84	20044	ENSG00000183888,ENSG00000162490,ENSG00000133275,ENSG00000173011,ENSG00000173013,ENSG00000283992,ENSG00000127663,ENSG00000185049,ENSG00000095321,ENSG00000090674,ENSG00000183019,ENSG00000260001,ENSG00000269711,ENSG00000288669,ENSG00000127481,ENSG00000167281,ENSG00000204653,ENSG00000157911,ENSG00000148832,ENSG00000203772,ENSG00000254536,ENSG00000124507,ENSG00000132688,ENSG00000132692,ENSG00000143294…
1	TF	Factor: RUNX2; motif: NRACCGCAAACCGCAN	TF:M04106	FALSE	1.1595e-05	4.93572	14132	838	664	20044	ENSG00000037637,ENSG00000142627,ENSG00000157191,ENSG00000173641,ENSG00000185519,ENSG00000187144,ENSG00000226490,ENSG00000111245,ENSG00000111249,ENSG00000111252,ENSG00000198324,ENSG00000204842,ENSG00000011021,ENSG00000083444,ENSG00000116661,ENSG00000116663,ENSG00000116685,ENSG00000120937,ENSG00000132879,ENSG00000162490,ENSG00000177000,ENSG00000204624,ENSG00000079313,ENSG00000127540,ENSG00000129911…
1	TF	Factor: THAP1; motif: YTGCCCN; match class: 1	TF:M07407_1	FALSE	1.1641e-05	4.934	4250	838	248	20044	ENSG00000055070,ENSG00000142627,ENSG00000184908,ENSG00000186510,ENSG00000226490,ENSG00000226807,ENSG00000111252,ENSG00000116670,ENSG00000120937,ENSG00000162490,ENSG00000215910,ENSG00000079313,ENSG00000129968,ENSG00000130270,ENSG00000185761,ENSG00000185988,ENSG00000205922,ENSG00000130560,ENSG00000160345,ENSG00000160349,ENSG00000236543,ENSG00000186350,ENSG00000235106,ENSG00000184985,ENSG00000104499…
[truncated: 1,289 more rows]

## Sheet: ST6
fold	accuracy	f1	precision	recall	balanced_ac	tn	fp	fn	tp	roc_auc	roc_curve
MDS_Cross_Validation_0,0_Screen	0.833333	0.8	0.666667	1	0.875	3	1	0	2	1	{'fpr': [0.0, 0.0, 0.0, 1.0], 'tpr': [0.0, 0.5, 1.0, 1.0], 'thresholds': [inf, 0.9664195775985718, 0.6717650890350342, 0.018574204295873642]}
MDS_Cross_Validation_0,0_Day_0	1	1	1	1	1	4	0	0	2	1	{'fpr': [0.0, 0.0, 0.0, 1.0], 'tpr': [0.0, 0.5, 1.0, 1.0], 'thresholds': [inf, 0.9668752551078796, 0.5457820892333984, 0.004738948307931423]}
[truncated: 5,528 more rows]

## Sheet: ST7
Disease Free Survival (Adjuvant)						Overall Survival (Adjuvant)
[truncated: 55 more rows]
